# Supplementary material for: De novo Transcriptome Sequencing to Dissect Candidate Genes Associated with Pearl Millet-Downy Mildew (Sclerospora graminicola Sacc.) Interaction
Source: Front Plant Sci. 2016 Jun 22;7:847. doi: 10.3389/fpls.2016.00847 (PMC4916200; doi:10.3389/fpls.2016.00847)
Supplement: Supplementary Table 3 — Annotation of pearl millet transcripts assembled by MIRA (XLSX). [file Table3.xlsx]

## Sheet: PM_Annotation
Supplementary Table 3: Annotation of pearl millet transcripts assembled by MIRA (XLSX)
Seq. Name	Seq. Description	Min. eValue	GOs	Enzyme Codes
pm_dn_rep_c1	hypothetical protein MTR_0021s0160	1.09374e-139	1	-
pm_dn_rep_c2	rrna intron-encoded homing endonuclease	3.10663e-60	0
pm_dn_rep_c3	unknow protein	5.07858e-73	0
pm_dn_rep_c4	unknow protein	8.0767e-77	0
pm_dn_rep_c5	cell wall-associated partial	4.07355e-98	2
pm_dn_rep_c6	cell wall-associated hydrolase	8.14189e-92	2	-
pm_dn_rep_c7	hypothetical chloroplast rf68	1.6335e-55	1	-
pm_dn_rep_c8	cell wall-associated partial	1.61041e-78	1	-
pm_dn_rep_c9	hypothetical protein MTR_0021s0160	2.82247e-145	1	-
pm_dn_rep_c10	hypothetical protein SORBIDRAFT_0016s002240	1.08609e-113	0
pm_dn_rep_c11	hypothetical protein MTR_5g051130	2.694e-116	0
pm_dn_rep_c12	cytochrome c oxidase subunit 1	0	10	EC:1.9.3.1
pm_dn_rep_c13	maturase k	0	3	-
pm_dn_rep_c14	acetyl- carboxylase 1-like	0	6	EC:6.4.1; EC:6.4.1.2; EC:6.3.4.14
pm_dn_rep_c15	rrna intron-encoded homing endonuclease	4.21223e-33	0
pm_dn_rep_c16	protein tar1	9.43874e-64	0
pm_dn_rep_c17	rrna intron-encoded homing endonuclease	3.06606e-73	0
pm_dn_rep_c18	rrna intron-encoded homing endonuclease	9.84266e-31	0
pm_dn_rep_c19	photosystem ii cp43 chlorophyll apoprotein	0	8	-
pm_dn_rep_c20	photosystem i p700 apoprotein a1	0	9	-
pm_dn_rep_c21	unknow protein	7.47817e-71	0
pm_dn_rep_c22	Mitochondrial protein, putative	3.70873e-80	1	-
pm_dn_rep_c23	cell wall-associated partial	3.47876e-125	1	-
pm_dn_rep_c24	cell wall-associated partial	2.01642e-54	3	-
pm_dn_rep_c25	hypothetical protein B972_03201	5.82459e-71	0
pm_dn_rep_c26	Mitochondrial protein, putative	4.43016e-60	0
pm_dn_rep_c27	hypothetical protein (mitochondrion)	8.45844e-70	1	-
pm_dn_rep_c28	Mitochondrial protein, putative	6.12668e-118	1	-
pm_dn_rep_c29	membrane protein	1.67985e-112	2	-
pm_dn_rep_c30	hypothetical protein MTR_5g051050, partial	6.01464e-117	0
pm_dn_rep_c31	senescence-associated protein, putative	3.54121e-110	0
pm_dn_rep_c32	ribulose- -bisphosphate carboxylase oxygenase large subunit	0	8	EC:4.1.1.39
pm_dn_rep_c33	cell wall-associated partial	5.50176e-127	1	-
pm_dn_rep_c34	rrna intron-encoded homing endonuclease	6.27208e-80	0
pm_dn_rep_c35	cell wall-associated hydrolase	4.91847e-96	2	-
pm_dn_rep_c36	cell wall-associated partial	5.53696e-157	1	-
pm_dn_rep_c37	BnaC09g29270D	6.42578e-109	0
pm_dn_rep_c38	t02955probable cytochrome p450 monooxygenase - maize	2.93985e-64	1	-
pm_dn_rep_c39	retrotransposon protein	2.11423e-34	1	-
pm_dn_rep_c40	cell wall-associated partial	2.70282e-89	2
pm_dn_rep_c41	hypothetical protein OXYTRI_14248	3.29344e-62	0
pm_dn_rep_c42	photosystem ii cp47 chlorophyll apoprotein	0	8	-
pm_dn_rep_c43	rrna intron-encoded homing endonuclease	1.42789e-76	0
pm_dn_rep_c44	cell wall-associated hydrolase	6.58949e-127	2	-
pm_dn_rep_c45	hypothetical protein OXYTRI_14248	5.88421e-49	0
pm_dn_rep_c46	senescence-associated partial	2.26712e-99	0
pm_dn_rep_c47	cytochrome p450 liketbp	4.8035e-48	0
pm_dn_rep_c48	hypothetical protein MTR_0021s0160	6.1967e-139	1	-
pm_dn_rep_c49	cell wall-associated partial	4.57114e-105	3	-
pm_dn_rep_c50	cell wall-associated partial	7.45285e-69	3	-
pm_dn_rep_c51	atp synthase subunit beta	2.03508e-73	0
pm_dn_rep_c52	hypothetical protein OXYTRI_14248	2.80131e-57	0
pm_dn_rep_c53	cell wall-associated hydrolase	8.26414e-104	2
pm_dn_rep_c54	rrna intron-encoded homing endonuclease	1.02167e-71	0
pm_dn_rep_c55	hypothetical protein MTR_5g051110	9.74603e-99	0
pm_dn_rep_c56	cell wall-associated partial	1.02638e-121	3	-
pm_dn_rep_c57	cell wall-associated partial	1.18939e-47	3	EC:4.1.1.39
pm_dn_rep_c58	cell wall-associated partial	5.88969e-115	1	-
pm_dn_rep_c59	hypothetical protein MTR_5g051110	1.85787e-108	0
pm_dn_rep_c60	BnaCnng13060D	3.58755e-90	0
pm_dn_rep_c61	cell wall-associated partial	2.02572e-98	5	EC:4.1.1.39
pm_dn_rep_c62	hypothetical protein SORBIDRAFT_0016s002240	3.93659e-114	0
pm_dn_rep_c63	cell wall-associated hydrolase	1.67712e-76	0
pm_dn_rep_c64	senescence-associated protein	4.26286e-59	0
pm_dn_rep_c65	hypothetical protein MTR_3g035650	6.54057e-62	0
pm_dn_rep_c66	cytochrome p450 liketbp	3.99266e-37	0
pm_dn_rep_c67	senescence-associated protein	3.60394e-96	0
pm_dn_rep_c68	BnaC09g29270D	1.93459e-66	0
pm_dn_rep_c69	conserved hypothetical protein	1.00158e-65	0
pm_dn_rep_c70	hypothetical protein SORBIDRAFT_0016s002240	5.22044e-112	0
pm_dn_rep_c71	atp synthase subunit beta	1.97112e-81	0
pm_dn_rep_c72	t02955probable cytochrome p450 monooxygenase - maize	3.44631e-58	3
pm_dn_rep_c73	cytochrome p450 monooxygenase	9.19559e-58	2	-
pm_dn_rep_c74	hypothetical protein MTR_5g051180	2.93883e-98	0
pm_dn_rep_c75	hypothetical protein MTR_5g051130	6.83604e-80	0
pm_dn_rep_c76	endonuclease-reverse transcriptase -e01	0	4
pm_dn_rep_c77	hypothetical protein OXYTRI_13058	1.88021e-75	0
pm_dn_rep_c78	t02955probable cytochrome p450 monooxygenase - maize	2.68284e-99	0
pm_dn_rep_c79	hypothetical protein SORBIDRAFT_05g016477	1.27277e-74	0
pm_dn_rep_c80	dnaj chaperone family protein	0	7	-
pm_dn_rep_c81	senescence-associated partial	1.87761e-111	0
pm_dn_rep_c82	rrna intron-encoded homing endonuclease	2.29615e-76	0
pm_dn_rep_c83	cytochrome p450 liketbp	3.34055e-45	0
pm_dn_rep_c84	rrna intron-encoded homing endonuclease	9.94098e-71	0
pm_dn_rep_c85	t02955probable cytochrome p450 monooxygenase - maize	1.22814e-52	0
pm_dn_rep_c86	rrna intron-encoded homing endonuclease	3.68409e-61	0
pm_dn_rep_c87	rrna intron-encoded homing endonuclease	5.17004e-75	0
pm_dn_rep_c88	rrna intron-encoded homing endonuclease	3.19545e-78	0
pm_dn_rep_c89	BnaCnng13060D	4.78913e-55	0
pm_dn_rep_c90	hypothetical protein OXYTRI_13058	2.92461e-74	0
pm_dn_rep_c91	leucine-rich repeat family protein	4.49151e-160	3	-
pm_dn_rep_c92	hypothetical protein MTR_5g051170	3.40497e-67	0
pm_dn_rep_c93	PREDICTED: uncharacterized protein LOC101218508, partial	1.18891e-58	0
pm_dn_rep_c94	hypothetical protein SORBIDRAFT_0070s002020	2.53709e-56	0
pm_dn_rep_c95	hypothetical protein SORBIDRAFT_0016s002240	1.56228e-98	0
pm_dn_rep_c96	unknow protein	1.38004e-105	0
pm_dn_rep_c97	hypothetical protein OXYTRI_13058	4.5501e-51	0
pm_dn_rep_c98	cell wall-associated hydrolase	4.00877e-60	3	-
pm_dn_rep_c99	hypothetical protein MTR_3g035650	5.19478e-72	0
pm_dn_rep_c100	hypothetical protein SORBIDRAFT_05g016477	6.78686e-72	0
pm_dn_rep_c101	senescence-associated protein	2.64916e-45	0
pm_dn_rep_c102	hypothetical protein SORBIDRAFT_05g016477	1.55274e-55	0
pm_dn_rep_c103	cytochrome f	0	7	-
pm_dn_rep_c104	rrna intron-encoded homing endonuclease	3.55759e-71	0
pm_dn_rep_c105	rrna intron-encoded homing endonuclease	5.83743e-68	0
pm_dn_rep_c106	rrna intron-encoded homing endonuclease	5.3639e-58	0
pm_dn_rep_c107	cell wall-associated partial	2.23186e-70	4	EC:4.1.1.39
pm_dn_rep_c108	hypothetical protein SORBIDRAFT_0070s002020	4.66558e-57	0
pm_dn_rep_c109	t02955probable cytochrome p450 monooxygenase - maize	2.38293e-61	2	-
pm_dn_rep_c110	unknow protein	1.18979e-72	0
pm_dn_rep_c111	hypothetical protein MTR_5g051110	1.62623e-60	0
pm_dn_rep_c112	hypothetical protein MTR_5g051110	9.07043e-114	0
pm_dn_rep_c113	senescence-associated protein	1.5575e-63	0
pm_dn_rep_c114	hypothetical protein MTR_5g051120	3.86611e-41	0
pm_dn_rep_c115	hypothetical protein SORBIDRAFT_0070s002020	5.06973e-30	0
pm_dn_rep_c116	rrna intron-encoded homing endonuclease	1.16881e-50	0
pm_dn_rep_c117	senescence-associated protein, putative	1.9075e-93	0
pm_dn_rep_c118	TPA: hypothetical protein BOS_23236	8.3321e-21	0
pm_dn_rep_c119	hypothetical protein MTR_5g051180	2.95159e-70	0
pm_dn_rep_c120	hypothetical protein MTR_5g051180	2.24761e-82	0
pm_dn_rep_c121	hypothetical protein L484_002552	2.14944e-44	0
pm_dn_rep_c122	hypothetical protein MTR_5g051180	5.88926e-93	0
pm_dn_rep_c123	hypothetical protein MTR_5g051110	3.04753e-113	0
pm_dn_rep_c124	hypothetical protein MTR_5g051110	3.78554e-110	0
pm_dn_rep_c125	senescence-associated protein	7.92719e-42	0
pm_dn_rep_c126	senescence-associated protein	1.91709e-72	0
pm_dn_rep_c127	rrna intron-encoded homing endonuclease	2.53637e-67	0
pm_dn_rep_c128	t02955probable cytochrome p450 monooxygenase - maize	8.61809e-71	1	-
pm_dn_rep_c129	hypothetical protein MTR_5g051030	2.68471e-71	0
pm_dn_rep_c130	t02955probable cytochrome p450 monooxygenase - maize	4.1242e-58	2	-
pm_dn_rep_c131	cell wall-associated partial	2.63222e-69	1	-
pm_dn_rep_c132	Tar1p	2.37206e-51	0
pm_dn_rep_c133	t02955probable cytochrome p450 monooxygenase - maize	3.93908e-57	1	-
pm_dn_rep_c134	hypothetical protein MTR_5g050970	2.99809e-162	0
pm_dn_rep_c135	BnaUnng00860D	1.31262e-35	4	-
pm_dn_rep_c136	hypothetical protein MTR_5g051030	8.4637e-55	0
pm_dn_rep_c137	cytochrome p450 liketbp	4.78314e-47	0
pm_dn_rep_c138	hypothetical protein EUTSA_v10028188mg	8.80646e-36	0
pm_dn_rep_c139	rrna intron-encoded homing endonuclease	1.13125e-08	0
pm_dn_rep_c140	cell wall-associated partial	8.15188e-82	3	-
pm_dn_rep_c141	hypothetical protein MTR_5g051110	1.81153e-114	0
pm_dn_rep_c142	rrna intron-encoded homing endonuclease	3.97472e-60	0
pm_dn_rep_c143	atp synthase subunit beta	5.49644e-26	0
pm_dn_rep_c144	hypothetical protein MTR_5g051000	1.80167e-67	0
pm_dn_rep_c145	40s ribosomal protein s3a	1.18591e-118	4	-
pm_dn_rep_c146	rrna intron-encoded homing endonuclease	4.60803e-61	0
pm_dn_rep_c147	senescence-associated protein	4.22259e-66	0
pm_dn_rep_c148	hypothetical protein MTR_5g051180	4.93242e-97	0
pm_dn_rep_c149	atp synthase subunit beta	1.98416e-89	0
pm_dn_rep_c150	cytochrome p450 like_tbp	1.04794e-58	2	EC:1.14.14.1; EC:1.14.14
pm_dn_rep_c151	t02955probable cytochrome p450 monooxygenase - maize	1.28952e-59	1	-
pm_dn_rep_c152	rrna intron-encoded homing endonuclease	3.73568e-44	0
pm_dn_rep_c153	Tar1p	3.05733e-80	0
pm_dn_rep_c154	cell wall-associated partial	1.01401e-56	1	-
pm_dn_rep_c155	rrna intron-encoded homing endonuclease	2.92866e-70	0
pm_dn_rep_c156	cytochrome p450 liketbp	2.8611e-45	0
pm_dn_rep_c157	hypothetical protein MELLADRAFT_90079	1.22246e-29	0
pm_dn_rep_c158	rrna intron-encoded homing endonuclease	3.12416e-35	0
pm_dn_rep_c159	rrna intron-encoded homing endonuclease	1.88237e-44	0
pm_dn_rep_c160	cell wall-associated partial	5.42986e-58	3	-
pm_dn_rep_c161	hypothetical protein SORBIDRAFT_1138s002030	4.92312e-44	0
pm_dn_rep_c162	cell wall-associated partial	4.23265e-58	2	-
pm_dn_rep_c163	rrna intron-encoded homing endonuclease	6.16579e-46	0
pm_dn_rep_c164	rrna intron-encoded homing endonuclease	7.91142e-32	0
pm_dn_rep_c165	rrna intron-encoded homing endonuclease	8.80993e-45	0
pm_dn_rep_c166	cell wall-associated hydrolase	5.36236e-95	2
pm_dn_rep_c167	rrna intron-encoded homing endonuclease	4.5808e-79	0
pm_dn_rep_c168	rrna intron-encoded homing endonuclease	8.00258e-66	0
pm_dn_rep_c169	rrna intron-encoded homing endonuclease	1.62981e-46	0
pm_dn_rep_c170	hypothetical protein PHYSODRAFT_291676	4.4336e-23	0
pm_dn_rep_c171	hypothetical protein MTR_3g035650	2.12636e-69	0
pm_dn_rep_c172	cell wall-associated partial	3.36497e-95	1	-
pm_dn_rep_c173	BnaC09g29270D	4.91262e-77	0
pm_dn_rep_c174	t02955probable cytochrome p450 monooxygenase - maize	8.81404e-62	2	-
pm_dn_rep_c175	t02955probable cytochrome p450 monooxygenase - maize	3.49313e-58	1	-
pm_dn_rep_c176	hypothetical protein MTR_5g051030	2.78782e-68	0
pm_dn_rep_c177	atp synthase subunit beta	4.21945e-78	0
pm_dn_rep_c178	hypothetical protein OXYTRI_13058	1.25152e-45	0
pm_dn_rep_c179	rrna intron-encoded homing endonuclease	2.04393e-33	0
pm_dn_rep_c180	atp synthase subunit beta	1.04569e-77	0
pm_dn_rep_c181	hypothetical protein SORBIDRAFT_0016s002240	4.30456e-112	0
pm_dn_rep_c182	chk1 checkpoint-like partial	3.01791e-30	0
pm_dn_rep_c183	rrna intron-encoded homing endonuclease	8.76262e-59	0
pm_dn_rep_c184	hypothetical protein OXYTRI_13058	2.98548e-51	0
pm_dn_rep_c185	rrna intron-encoded homing endonuclease	5.13838e-66	0
pm_dn_rep_c186	cell wall-associated hydrolase	2.17109e-79	3	-
pm_rep_c187	pyruvate orthophosphate dikinase	0	6	EC:2.7.9.1
pm_rep_c188	methionine adenosyltransferase	0	7	EC:2.5.1.6
pm_dn_rep_c189	s-adenosylmethionine decarboxylase 3	0	4	EC:4.1.1.50
pm_rep_c190	probable mediator of rna polymerase ii transcription subunit 37c	0	1	-
pm_rep_c191	nadp-dependent malic enzyme	0	6	EC:4.1.1.3; EC:1.1.1.38; EC:1.1.1.39; EC:1.1.1.40
pm_rep_c192	nadh-plastoquinone oxidoreductase subunit k5	0	10	EC:1.6.99.5; EC:1.6.99.3; EC:1.6.5.3
pm_rep_c193	senescence-associated protein	1.57595e-41	0
pm_rep_c194	cysteine proteinase 1-like	0	2	EC:3.4
pm_rep_c195	PREDICTED: uncharacterized protein LOC101781061	1.81965e-16	0
pm_rep_c196	glyceraldehyde-3-phosphate dehydrogenase	0	8	EC:1.2.1.12
pm_rep_c197	oxygen-evolving enhancer protein 1	0	6	-
pm_rep_c198	alcohol dehydrogenase 2	0	4	EC:1.1.1.1
pm_rep_c199	glyceraldehyde-3-phosphate dehydrogenase	0	7	EC:1.2.1.13
pm_rep_c200	chloroplast beta-carbonic anhydrase precursor	1.77189e-165	4	EC:4.2.1.1
pm_rep_c201	aquaporin pip2-1	0	4	-
pm_rep_c202	fructose-bisphosphate aldolase	0	7	EC:4.1.2.13
pm_rep_c203	aquaporin tip1-1-like	4.48515e-130	4	-
pm_dn_rep_c204	atp synthase cf1 alpha subunit	0	12	EC:3.6.1; EC:3.6.1.3; EC:3.6.1.15
pm_dn_rep_c205	chlorophyll a-b binding protein 2	3.7236e-177	7	-
pm_rep_c206	phosphoenolpyruvate carboxykinase	0	7	EC:4.1.1; EC:4.1.1.49
pm_dn_rep_c207	rrna intron-encoded homing endonuclease	3.33908e-57	0
pm_dn_rep_c208	aquaporin pip1-1-like	0	4	-
pm_rep_c209	atp synthase cf1 beta subunit	0	12	EC:3.6.1; EC:3.6.1.3; EC:3.6.1.15
pm_rep_c210	tubulin alpha-3 chain	0	8	EC:3.6.1; EC:3.6.1.15
pm_dn_rep_c211	PREDICTED: B2 protein-like	1.95274e-159	9	-
pm_rep_c212	chlorophyll a-b binding protein 1	3.93999e-177	7	-
pm_rep_c213	beta-glucosidase 30-like	0	2	-
pm_rep_c214	chlorophyll a-b binding protein chloroplastic-like	1.0389e-162	9	-
pm_rep_c215	cell wall-associated hydrolase	1.93803e-54	0
pm_dn_rep_c216	chlorophyll a-b binding protein 6a	2.04797e-168	11	-
pm_rep_c217	hypothetical protein	1.2249e-60	0
pm_dn_rep_c218	hypothetical protein	6.43898e-63	0
pm_rep_c219	plas_orysj ame: full= chloroplastic flags: precursor	8.52467e-58	6	-
pm_dn_rep_c220	ribulose- -bisphosphate carboxylase oxygenase small subunit	1.21015e-107	6	EC:4.1.1.39
pm_rep_c221	orf16-lacz fusion partial	1.46643e-56	0
pm_rep_c222	chlorophyll a-b binding protein 4	9.8853e-158	11	-
pm_rep_c223	nadh-plastoquinone oxidoreductase subunit 4	0	7	EC:1.6.99.5; EC:1.6.99.3; EC:1.6.5.3
pm_dn_rep_c224	membrane protein	4.41345e-120	2	-
pm_rep_c225	brown planthopper-induced resistance protein 1	1.90252e-136	2	-
pm_rep_c226	dhn2-like protein	4.54337e-73	2	-
pm_rep_c227	ribosomal protein s10	1.69365e-23	3
pm_dn_rep_c228	hypothetical protein MTR_5g050970	1.19809e-94	0
pm_dn_rep_c229	ribosomal protein s10	1.86016e-68	6	-
pm_rep_c230	dehydration responsive protein	8.17493e-58	0
pm_rep_c231	aquaporin tip2-2	1.37972e-142	4	-
pm_dn_rep_c232	ribulose- -bisphosphate carboxylase oxygenase large partial	3.47005e-51	7	EC:4.1.1.39
pm_rep_c233	pg1 homology to homo sapiens	1.06819e-58	0
pm_rep_c234	ribulose- -bisphosphate carboxylase oxygenase small subunit	4.61068e-109	6	EC:4.1.1.39
pm_dn_rep_c235	rrna intron-encoded homing endonuclease	3.97342e-44	0
pm_dn_rep_c236	elongation factor 1-alpha-like	0	5	EC:3.6.1; EC:3.6.1.15
pm_rep_c237	membrane protein	4.89119e-129	2	-
pm_rep_c238	atp synthase cf1 alpha subunit	6.57004e-88	12	EC:3.6.1; EC:3.6.1.3; EC:3.6.1.15
pm_rep_c239	bag family molecular chaperone regulator 6-like	0	1	-
pm_dn_rep_c240	cell wall-associated partial	5.48014e-72	0
pm_rep_c241	chlorophyll a b-binding apoprotein cp26 precursor	2.44728e-170	13	-
pm_rep_c242	calnexin homolog	0	6	-
pm_dn_rep_c243	putative uncharacterized protein	1.2859e-62	0
pm_rep_c244	hypothetical protein	1.3474e-61	0
pm_rep_c245	protein tar1	1.07567e-43	0
pm_rep_c246	unknow protein	3.06896e-82	0
pm_rep_c247	hypothetical protein	3.51794e-60	0
pm_rep_c248	chlorophyll a-b binding protein of lhcii type iii	0	8	-
pm_rep_c249	cytochrome b559 subunit alpha	2.87797e-61	6	-
pm_dn_rep_c250	cell wall-associated hydrolase	7.90601e-75	3	-
pm_dn_rep_c251	protein transport protein sec61 subunit alpha-like	2.21009e-178	2	-
pm_rep_c252	chlorophyll a-b binding protein	0	7	-
pm_dn_rep_c253	pg1 homology to homo sapiens	1.12745e-52	0
pm_dn_rep_c254	hypothetical protein SORBIDRAFT_0070s002020	1.89259e-57	0
pm_dn_rep_c255	cell wall-associated partial	1.27472e-59	3	-
pm_dn_rep_c256	atp synthase subunit alpha	2.34062e-81	11	EC:3.6.1; EC:3.6.1.3; EC:3.6.1.15
pm_dn_rep_c257	photosystem i reaction center subunit chloroplast expressed	2.30555e-121	9	-
pm_dn_rep_c258	cell wall-associated hydrolase	8.84592e-59	3	-
pm_rep_c259	elongation factor 1-alpha-like	0	5	EC:3.6.1; EC:3.6.1.15
pm_rep_c260	hypothetical protein MTR_0002s0270	1.69741e-47	0
pm_rep_c261	pg1 homology to homo sapiens	2.34898e-55	0
pm_dn_rep_c262	cell wall-associated hydrolase	7.18809e-91	3	-
pm_dn_rep_c263	elongation factor 1-alpha-like	0	5	EC:3.6.1; EC:3.6.1.15
pm_rep_c264	phenylalanine tyrosine ammonia-lyase-like	0	6	EC:4.3.1.24; EC:4.3.1.25
pm_rep_c265	nadh-plastoquinone oxidoreductase subunit 2	0	10	EC:1.6.99.5; EC:1.6.99.3; EC:1.6.5.3
pm_dn_rep_c266	unknow protein	1.44336e-78	0
pm_dn_rep_c267	hypothetical protein MTR_5g050970	2.5977e-72	0
pm_dn_rep_c268	proteasome subunit alpha type-7-a-like	3.5006e-121	7	EC:3.4.25
pm_dn_rep_c269	t02955probable cytochrome p450 monooxygenase - maize	3.10284e-57	2	-
pm_dn_rep_c270	glucose-6-phosphate 1- cytoplasmic isoform	0	5	EC:1.1.1.49
pm_dn_rep_c271	membrane protein	1.57012e-123	2	-
pm_dn_rep_c272	cell wall-associated partial	2.97836e-66	4	EC:4.1.1.39
pm_rep_c273	elongation factor 1-alpha-like	5.61705e-169	5	EC:3.6.1; EC:3.6.1.15
pm_dn_rep_c274	40s ribosomal protein s2	1.88388e-122	4	-
pm_rep_c275	responsive to abscisic acid15	7.01857e-47	2	-
pm_dn_rep_c276	PREDICTED: uncharacterized protein LOC101218508, partial	7.04516e-58	0
pm_dn_rep_c277	hypothetical protein SORBIDRAFT_0070s002020	1.2621e-57	0
pm_dn_rep_c278	cell wall-associated partial	6.76846e-88	3	EC:4.1.1.39
pm_dn_rep_c279	UNKNOWN	3.79209e-45	0
pm_rep_c280	calreticulin precursor	0	5	-
pm_dn_rep_c281	senescence-associated protein	1.62254e-67	0
pm_dn_rep_c282	senescence-associated protein	5.53225e-61	0
pm_dn_rep_c283	hypothetical protein MTR_5g051000	4.34758e-56	0
pm_dn_rep_c284	elongation factor 1-alpha-like	5.61705e-169	5	EC:3.6.1; EC:3.6.1.15
pm_rep_c285	hypothetical protein	1.99388e-33	0
pm_rep_c286	membrane protein	5.43789e-124	2	-
pm_rep_c287	thn2_wheat ame: full=alpha-2-purothionin contains: ame: full=alpha-2-purothionin contains: ame: full=acidic protein flags: precursor	4.7816e-34	2
pm_dn_rep_c288	hypothetical protein MTR_5g051030	1.16933e-70	0
pm_dn_rep_c289	PREDICTED: uncharacterized protein LOC101218508, partial	1.50513e-57	0
pm_rep_c290	tpa: remorin isoform 1	7.08843e-46	0
pm_dn_rep_c291	cell wall-associated partial	5.62355e-71	4	-
pm_rep_c292	chlorophyll a-b binding protein	1.1823e-138	7	-
pm_dn_rep_c293	cell wall-associated hydrolase	3.76322e-115	2	-
pm_dn_rep_c294	unknow protein	9.33306e-60	1	-
pm_dn_rep_c295	rrna intron-encoded homing endonuclease	1.44835e-41	0
pm_dn_rep_c296	cell wall-associated hydrolase	8.23213e-81	2	-
pm_rep_c298	hypothetical protein OXYTRI_13059	6.59797e-32	0
pm_dn_rep_c299	rrna intron-encoded homing endonuclease	2.54045e-79	0
pm_dn_rep_c300	hypothetical protein MTR_5g051170	1.78214e-67	0
pm_rep_c301	t02955probable cytochrome p450 monooxygenase - maize	2.61554e-60	1	-
pm_rep_c302	fructose-bisphosphate aldolase	0	6	EC:4.1.2.13
pm_dn_rep_c303	hypothetical protein SORBIDRAFT_0070s002020	2.67495e-54	0
pm_dn_rep_c304	cell wall-associated partial	4.73009e-65	5	EC:4.1.1.39
pm_rep_c305	phospholipid transfer protein 1	4.92712e-39	2	-
pm_dn_rep_c306	senescence-associated protein	2.81095e-80	0
pm_rep_c307	pg1 homology to homo sapiens	1.13402e-53	0
pm_dn_rep_c308	hypothetical protein MTR_5g051000	5.05692e-64	0
pm_dn_rep_c309	unknow protein	5.22934e-51	0
pm_rep_c310	PREDICTED: uncharacterized protein LOC101218508, partial	2.75239e-48	0
pm_dn_rep_c311	hypothetical protein SORBIDRAFT_0070s002020	7.57546e-58	0
pm_rep_c312	hypothetical protein SORBIDRAFT_05g016477	2.46312e-52	0
pm_dn_rep_c313	cell wall-associated partial	1.83121e-64	3	-
pm_dn_rep_c314	rrna intron-encoded homing endonuclease	6.78708e-31	0
pm_dn_rep_c315	PREDICTED: uncharacterized protein LOC101218508, partial	3.9429e-33	0
pm_rep_c316	hypothetical protein	4.42776e-48	0
pm_dn_rep_c317	cell wall-associated hydrolase	4.76044e-73	3	-
pm_dn_rep_c318	hypothetical protein MTR_5g051130	6.18903e-70	0
pm_rep_c319	PREDICTED: uncharacterized protein LOC101218508, partial	8.90158e-58	0
pm_dn_rep_c320	senescence-associated protein	3.88826e-54	0
pm_rep_c321	hypothetical protein OXYTRI_13058	7.41579e-59	0
pm_dn_rep_c322	unknow protein	1.69278e-68	0
pm_dn_rep_c323	hypothetical protein MTR_5g051110	1.65223e-101	0
pm_rep_c324	hypothetical protein MTR_5g051170	1.47562e-66	0
pm_dn_rep_c325	hypothetical protein MTR_5g051030	4.28571e-74	0
pm_dn_rep_c326	probable nucleolar protein 5-2	0	0
pm_dn_rep_c327	cell wall-associated partial	5.70754e-53	1	-
pm_dn_rep_c328	senescence-associated protein	1.03288e-43	0
pm_dn_rep_c329	rrna intron-encoded homing endonuclease	1.79794e-64	0
pm_dn_rep_c330	t02955probable cytochrome p450 monooxygenase - maize	4.79436e-58	1	-
pm_dn_rep_c331	atp synthase subunit beta	1.51152e-22	0
pm_dn_rep_c332	senescence-associated protein	5.66585e-50	0
pm_dn_rep_c333	cell wall-associated partial	1.93983e-52	4	-
pm_rep_c334	senescence-associated protein	1.71462e-58	0
pm_dn_rep_c335	aspartic proteinase	0	5	EC:3.4.23
pm_dn_rep_c336	cell wall-associated partial	7.23683e-67	3	-
pm_dn_rep_c337	senescence-associated protein	3.89433e-59	0
pm_dn_rep_c338	senescence-associated protein	3.72761e-71	0
pm_dn_rep_c339	cell wall-associated partial	2.39858e-86	1	-
pm_dn_rep_c340	cell wall-associated partial	3.23598e-83	3	EC:4.1.1.39
pm_dn_rep_c341	lysosomal alpha-mannosidase-like	2.1575e-49	0
pm_rep_c342	cell wall-associated partial	3.57394e-54	3	-
pm_rep_c343	membrane protein	1.44378e-117	2	-
pm_dn_rep_c344	rrna intron-encoded homing endonuclease	2.49919e-103	0
pm_dn_rep_c345	hypothetical protein Gasu_05410	8.01301e-36	0
pm_dn_rep_c346	cell wall-associated partial	1.47513e-69	3	-
pm_dn_rep_c347	cytochrome p450 liketbp	2.41948e-49	0
pm_dn_rep_c348	t02955probable cytochrome p450 monooxygenase - maize	1.81542e-55	1	-
pm_dn_rep_c349	atp synthase subunit beta	2.40128e-86	0
pm_dn_rep_c350	gdp-mannose transporter gonst3-like	0	3	-
pm_dn_rep_c351	rrna intron-encoded homing endonuclease	6.8138e-46	0
pm_dn_rep_c352	unknow protein	2.49203e-104	0
pm_rep_c353	senescence-associated protein	7.96737e-46	0
pm_dn_rep_c354	hypothetical protein SORBIDRAFT_05g016477	3.65075e-52	0
pm_rep_c355	hypothetical protein OXYTRI_14248	3.21976e-45	0
pm_rep_c356	t02955probable cytochrome p450 monooxygenase - maize	8.87269e-58	2	-
pm_dn_rep_c357	hypothetical protein OXYTRI_14248	2.20705e-65	0
pm_dn_rep_c358	cell wall-associated hydrolase	1.14924e-70	3	-
pm_rep_c359	tetrapyrrole-binding chloroplastic-like	9.34936e-80	15	-
pm_dn_rep_c360	t02955probable cytochrome p450 monooxygenase - maize	9.30685e-102	0
pm_dn_rep_c361	senescence-associated protein	1.97308e-55	0
pm_rep_c362	t02955probable cytochrome p450 monooxygenase - maize	2.84912e-56	2	-
pm_rep_c363	putative uncharacterized protein	7.95398e-53	0
pm_dn_rep_c364	rrna intron-encoded homing endonuclease	2.88562e-59	0
pm_rep_c365	t02955probable cytochrome p450 monooxygenase - maize	1.73942e-57	2	-
pm_dn_rep_c366	PREDICTED: uncharacterized protein LOC101218508, partial	2.69623e-58	0
pm_dn_rep_c367	cell wall-associated partial	1.7511e-68	1	-
pm_rep_c368	rrna intron-encoded homing endonuclease	2.56737e-60	0
pm_rep_c369	hypothetical protein SORBIDRAFT_0070s002020	2.11936e-56	0
pm_dn_rep_c370	PREDICTED: uncharacterized protein LOC101218508, partial	8.76282e-56	0
pm_dn_rep_c371	dna helicase ino80	0	4	EC:3.6.1; EC:3.6.1.15
pm_dn_rep_c372	phenylalanine tyrosine ammonia-lyase-like	0	6	EC:4.3.1.24; EC:4.3.1.25
pm_rep_c373	PREDICTED: uncharacterized protein LOC100854821	1.59704e-31	0
pm_dn_rep_c374	hypothetical protein SORBIDRAFT_0016s002240	7.7517e-91	0
pm_dn_rep_c375	senescence-associated protein	1.36277e-56	0
pm_rep_c376	s-adenosylmethionine decarboxylase	1.39958e-91	4	EC:4.1.1.50
pm_dn_rep_c377	hypothetical protein SORBIDRAFT_0016s002240	3.82709e-114	0
pm_dn_rep_c378	cell wall-associated partial	4.78904e-61	3	EC:4.1.1.39
pm_dn_rep_c379	cell wall-associated partial	2.91422e-57	4	EC:4.1.1.39
pm_dn_rep_c380	atp synthase subunit beta	5.04237e-26	0
pm_dn_rep_c381	senescence-associated protein	3.11053e-57	0
pm_dn_rep_c382	cell wall-associated partial	1.40686e-62	1	-
pm_dn_rep_c383	rrna intron-encoded homing endonuclease	4.52953e-31	0
pm_dn_rep_c384	rrna intron-encoded homing endonuclease	2.185e-80	0
pm_dn_rep_c385	rrna intron-encoded homing endonuclease	2.95034e-59	0
pm_dn_rep_c386	atp synthase subunit beta	9.0108e-91	0
pm_rep_c387	conserved hypothetical protein	4.52025e-65	0
pm_dn_rep_c388	BnaC09g26910D	4.08829e-66	0
pm_rep_c389	cell wall-associated partial	8.51233e-67	1	-
pm_rep_c390	PREDICTED: uncharacterized protein LOC101218508, partial	2.89152e-58	0
pm_dn_rep_c391	rrna intron-encoded homing endonuclease	3.37256e-46	0
pm_dn_rep_c392	rrna intron-encoded homing endonuclease	8.80917e-46	0
pm_dn_rep_c393	hypothetical protein SORBIDRAFT_0016s002240	1.7782e-76	0
pm_dn_rep_c394	senescence-associated protein	1.45779e-83	0
pm_dn_rep_c395	hypothetical protein SORBIDRAFT_0070s002020	1.32178e-42	0
pm_dn_rep_c396	hypothetical protein MTR_5g051000	8.43187e-63	0
pm_dn_rep_c397	rrna intron-encoded homing endonuclease	1.09894e-25	0
pm_dn_rep_c398	hypothetical protein MTR_0021s0160	4.27406e-105	0
pm_dn_rep_c399	hypothetical protein MTR_5g051000	2.89371e-58	0
pm_rep_c400	cell wall-associated partial	2.52149e-63	1	-
pm_dn_rep_c401	cell wall-associated partial	1.70271e-68	3	-
pm_dn_rep_c402	rrna intron-encoded homing endonuclease	7.27299e-50	0
pm_dn_rep_c403	senescence-associated protein	1.2326e-50	0
pm_dn_rep_c404	hypothetical protein MTR_5g051010	3.35756e-67	0
pm_dn_rep_c405	hypothetical protein MTR_5g051170	3.95456e-66	0
pm_dn_rep_c406	hypothetical protein SORBIDRAFT_0016s002240	1.74945e-57	0
pm_dn_rep_c407	senescence-associated protein	1.25784e-46	0
pm_dn_rep_c408	senescence-associated protein, putative	5.67849e-89	0
pm_dn_rep_c409	cell wall-associated partial	4.4578e-80	3	-
pm_dn_rep_c410	senescence-associated protein	2.02453e-51	0
pm_dn_rep_c411	rrna intron-encoded homing endonuclease	4.00333e-63	0
pm_dn_rep_c412	cell wall-associated partial	8.89836e-47	4	EC:4.1.1.39
pm_dn_rep_c413	PREDICTED: uncharacterized protein LOC101508810	7.19248e-31	0
pm_dn_rep_c414	hypothetical protein MTR_5g051180	2.99102e-87	0
pm_rep_c415	UNKNOWN	2.98177e-40	0
pm_dn_rep_c416	senescence-associated protein	5.12789e-64	0
pm_dn_rep_c417	hypothetical protein MTR_5g051180	6.35425e-92	0
pm_dn_rep_c418	rrna intron-encoded homing endonuclease	5.21841e-35	0
pm_dn_rep_c419	hypothetical protein MTR_5g051030	5.3374e-45	0
pm_dn_rep_c420	rrna intron-encoded homing endonuclease	1.16037e-55	0
pm_dn_rep_c421	t02955probable cytochrome p450 monooxygenase - maize	5.14762e-48	0
pm_dn_rep_c422	hypothetical protein MTR_5g051180	3.98418e-89	0
pm_dn_rep_c423	rrna intron-encoded homing endonuclease	2.48206e-43	0
pm_dn_rep_c424	t02955probable cytochrome p450 monooxygenase - maize	2.32273e-84	0
pm_dn_rep_c425	rrna intron-encoded homing endonuclease	3.13677e-36	0
pm_rep_c426	rrna intron-encoded homing endonuclease	7.3845e-44	0
pm_dn_rep_c427	rrna intron-encoded homing endonuclease	8.70253e-34	0
pm_dn_rep_c428	UNKNOWN	1.6049e-47	0
pm_dn_rep_c429	senescence-associated protein	2.31871e-75	0
pm_dn_rep_c430	mitochondrial nadh ubiquinone oxidoreductase 13kd-like subunit	2.01056e-55	3	-
pm_dn_rep_c431	atp synthase subunit beta	9.29131e-62	0
pm_rep_c432	thn2_wheat ame: full=alpha-2-purothionin contains: ame: full=alpha-2-purothionin contains: ame: full=acidic protein flags: precursor	4.35405e-34	2
pm_dn_rep_c433	PREDICTED: uncharacterized protein LOC101218508, partial	1.06125e-34	0
pm_dn_rep_c434	hypothetical protein SORBIDRAFT_0070s002020	2.92308e-56	0
pm_dn_rep_c435	cytochrome p450 liketbp	1.22885e-55	0
pm_dn_rep_c436	Tar1p	1.60674e-53	0
pm_dn_rep_c437	cell wall-associated partial	6.84639e-66	5	-
pm_dn_rep_c438	BnaUnng00870D	2.86283e-40	0
pm_dn_rep_c439	PREDICTED: uncharacterized protein LOC101218508, partial	4.53755e-54	0
pm_dn_rep_c440	hypothetical protein MTR_5g051110	9.80293e-104	0
pm_dn_rep_c441	t02955probable cytochrome p450 monooxygenase - maize	1.16263e-56	0
pm_dn_rep_c442	cell wall-associated partial	7.738e-69	0
pm_dn_rep_c443	t02955probable cytochrome p450 monooxygenase - maize	4.05582e-52	1	-
pm_dn_rep_c444	rrna intron-encoded homing endonuclease	3.39111e-51	0
pm_dn_rep_c445	senescence-associated protein	5.6024e-84	0
pm_dn_rep_c446	cytochrome p450 monooxygenase	1.40646e-57	2	-
pm_dn_rep_c447	lysosomal alpha-mannosidase-like	3.39137e-52	0
pm_dn_rep_c448	unknow protein	5.25781e-51	0
pm_rep_c449	polyamine oxidase-like isoform x2	0	2	-
pm_dn_rep_c450	senescence-associated protein	1.35867e-117	0
pm_rep_c451	hypothetical protein OXYTRI_13059	3.4972e-35	0
pm_dn_rep_c452	hypothetical protein MTR_5g051130	5.31114e-36	0
pm_rep_c453	senescence-associated protein	4.21357e-39	0
pm_dn_rep_c454	cytochrome p450 liketbp	5.48996e-56	0
pm_rep_c455	hypothetical protein MYCGRDRAFT_45610, partial	1.24305e-37	0
pm_dn_rep_c456	retrotransposon protein sine subclass	0	3	EC:3.4.23
pm_dn_rep_c457	rrna intron-encoded homing endonuclease	9.21326e-80	0
pm_dn_rep_c458	Tar1p	1.01068e-32	0
pm_rep_c459	rrna intron-encoded homing endonuclease	3.29392e-23	0
pm_dn_rep_c460	BnaUnng00870D	1.64724e-42	0
pm_dn_rep_c461	hypothetical protein OXYTRI_13058	2.37283e-56	0
pm_dn_rep_c462	rrna intron-encoded homing endonuclease	9.41873e-44	0
pm_dn_rep_c463	hypothetical protein SORBIDRAFT_0070s002020	9.24666e-59	0
pm_dn_rep_c464	hypothetical protein MTR_5g051180	3.84634e-92	0
pm_dn_rep_c465	gamma-aminobutyrate transaminase mitochondrial-like	0	3	-
pm_dn_rep_c466	16kda membrane protein	1.96067e-48	12	-
pm_dn_rep_c467	cytochrome p450 liketbp	3.3147e-53	0
pm_dn_rep_c468	senescence-associated protein	1.01989e-54	0
pm_dn_rep_c469	hypothetical protein MTR_5g051030	6.97304e-73	0
pm_rep_c470	hypothetical protein MTR_5g051030	2.02085e-73	0
pm_rep_c471	cell wall-associated partial	5.89185e-64	3
pm_dn_rep_c472	rrna intron-encoded homing endonuclease	2.61826e-51	0
pm_dn_rep_c473	rrna intron-encoded homing endonuclease	1.6917e-30	0
pm_dn_rep_c474	hypothetical protein L484_002552	4.44193e-50	0
pm_dn_rep_c475	hypothetical protein SORBIDRAFT_05g016477	3.47244e-52	0
pm_rep_c476	rrna intron-encoded homing endonuclease	9.98145e-31	0
pm_dn_rep_c477	UNKNOWN	4.75711e-48	0
pm_dn_rep_c478	hypothetical protein MTR_5g051010	1.73409e-68	0
pm_dn_rep_c479	cell wall-associated partial	1.04264e-69	4	EC:4.1.1.39
pm_dn_rep_c480	hypothetical protein MYCGRDRAFT_45610, partial	2.50436e-37	0
pm_dn_rep_c481	rrna intron-encoded homing endonuclease	1.27563e-19	0
pm_dn_rep_c482	rrna intron-encoded homing endonuclease	4.07798e-46	0
pm_dn_rep_c483	hypothetical protein MELLADRAFT_90079	7.84502e-29	0
pm_dn_rep_c484	senescence-associated protein	2.088e-43	0
pm_dn_rep_c485	cytochrome p450 monooxygenase	2.53543e-57	2	-
pm_rep_c486	atp synthase subunit beta	1.05189e-32	0
pm_dn_rep_c487	t02955probable cytochrome p450 monooxygenase - maize	3.58817e-59	2	EC:1.14.14.1; EC:1.14.14
pm_dn_rep_c488	cytochrome p450 liketbp	2.28969e-46	0
pm_rep_c489	hypothetical protein OXYTRI_13058	3.55564e-46	0
pm_rep_c490	cytochrome p450 monooxygenase	7.96798e-58	2	-
pm_dn_rep_c491	rrna intron-encoded homing endonuclease	1.81652e-79	0
pm_dn_rep_c492	hypothetical protein OXYTRI_13059	3.60036e-32	0
pm_dn_rep_c493	rrna intron-encoded homing endonuclease	1.41098e-37	0
pm_dn_rep_c494	hypothetical protein OXYTRI_13058	4.76099e-66	0
pm_dn_rep_c495	senescence-associated protein	1.03456e-69	0
pm_rep_c496	rrna intron-encoded homing endonuclease	2.82739e-30	0
pm_dn_rep_c497	senescence-associated protein	7.14642e-57	0
pm_dn_rep_c498	metallocarboxypeptidase inhibitor	1.61074e-60	3	-
pm_dn_rep_c499	cell wall-associated hydrolase	1.71111e-87	2	-
pm_dn_rep_c500	senescence-associated protein	1.29113e-60	0
pm_dn_rep_c501	senescence-associated protein	2.26023e-61	0
pm_dn_rep_c502	cytochrome p450 liketbp	4.24059e-39	0
pm_dn_rep_c503	hypothetical protein SORBIDRAFT_0016s002240	2.62345e-80	0
pm_dn_rep_c504	atp synthase subunit beta	2.00593e-66	0
pm_dn_rep_c505	rrna intron-encoded homing endonuclease	9.19059e-64	0
pm_dn_rep_c506	cell wall-associated partial	5.68844e-49	3	EC:4.1.1.39
pm_rep_c507	PREDICTED: uncharacterized protein LOC101218508, partial	3.57138e-43	0
pm_dn_rep_c508	hypothetical protein OXYTRI_13059	2.994e-31	0
pm_dn_rep_c509	rrna intron-encoded homing endonuclease	1.54146e-50	0
pm_dn_rep_c510	rrna intron-encoded homing endonuclease	4.19068e-63	0
pm_dn_rep_c511	rrna intron-encoded homing endonuclease	2.82068e-25	0
pm_dn_rep_c512	PREDICTED: uncharacterized protein LOC101218508, partial	2.03524e-45	0
pm_dn_rep_c513	Tar1p	1.23918e-43	0
pm_dn_rep_c514	rrna intron-encoded homing endonuclease	1.57492e-39	0
pm_rep_c515	hypothetical protein MTR_5g051030	4.49465e-72	0
pm_dn_rep_c516	rrna intron-encoded homing endonuclease	6.89829e-46	0
pm_dn_rep_c517	senescence-associated protein	9.76853e-30	0
pm_dn_rep_c518	hypothetical protein MTR_5g051010	7.93773e-67	0
pm_dn_rep_c519	hypothetical protein PHYSODRAFT_291676	1.0752e-22	0
pm_dn_rep_c520	cytochrome p450 liketbp	2.75045e-41	0
pm_dn_rep_c521	hypothetical protein SORBIDRAFT_05g016450	2.02384e-18	0
pm_dn_rep_c522	macpf domain-containing protein at4g24290-like	0	0
pm_dn_rep_c523	BnaCnng13060D	5.33793e-54	0
pm_rep_c524	BnaC09g29270D	4.68502e-66	0
pm_dn_rep_c525	UNKNOWN	1.24301e-45	0
pm_dn_rep_c526	rrna intron-encoded homing endonuclease	1.37578e-50	0
pm_rep_c527	t02955probable cytochrome p450 monooxygenase - maize	9.10086e-53	1	-
pm_dn_rep_c528	polyamine oxidase-like isoform x2	1.2955e-121	2	-
pm_rep_c529	pg1 homology to homo sapiens	3.66433e-52	0
pm_rep_c530	rrna intron-encoded homing endonuclease	2.51318e-32	0
pm_dn_rep_c531	t02955probable cytochrome p450 monooxygenase - maize	4.42688e-90	2	EC:1.14.14.1; EC:1.14.14
pm_rep_c532	PREDICTED: uncharacterized protein LOC101218508, partial	2.44442e-57	0
pm_dn_rep_c533	rrna intron-encoded homing endonuclease	9.13586e-59	0
pm_dn_rep_c534	cytochrome p450 liketbp	1.67073e-64	0
pm_dn_rep_c535	atp synthase subunit beta	1.47703e-37	0
pm_dn_rep_c536	rrna intron-encoded homing endonuclease	4.27948e-51	0
pm_dn_rep_c537	hypothetical protein MTR_5g051110	6.85927e-116	0
pm_dn_rep_c538	cytochrome p450 liketbp	2.61525e-53	0
pm_rep_c539	hypothetical protein SORBIDRAFT_0070s002020	2.88962e-51	0
pm_dn_rep_c540	hypothetical protein PFTANZ_01288	4.14489e-23	0
pm_dn_rep_c541	hypothetical protein SORBIDRAFT_0016s002040	4.45095e-34	0
pm_dn_rep_c542	hypothetical protein CH29B_p069 (chloroplast) (chloroplast)	3.51866e-54	1	-
pm_dn_rep_c543	hypothetical protein OXYTRI_13058	2.46699e-39	0
pm_rep_c544	unknow protein	1.50451e-56	0
pm_dn_rep_c545	rrna intron-encoded homing endonuclease	1.56288e-33	0
pm_dn_rep_c546	cytochrome p450 liketbp	3.43113e-45	0
pm_dn_rep_c547	hypothetical protein SORBIDRAFT_0070s002020	1.48023e-54	0
pm_rep_c548	photosystem i reaction center subunit chloroplastic-like	3.65929e-98	4	-
pm_dn_rep_c549	cytochrome p450 liketbp	2.89605e-71	0
pm_rep_c550	hypothetical protein MELLADRAFT_90079	5.79589e-29	0
pm_dn_rep_c551	cytochrome p450 liketbp	7.40022e-38	0
pm_dn_rep_c552	hypothetical protein MTR_5g051170	2.53781e-52	0
pm_dn_rep_c553	BnaCnng13060D	6.6348e-60	0
pm_dn_rep_c554	hypothetical protein SORBIDRAFT_05g016477	7.63691e-53	0
pm_dn_rep_c555	cell wall-associated partial	1.53062e-66	1	-
pm_rep_c556	PREDICTED: uncharacterized protein LOC101783547	3.37028e-07	0
pm_dn_rep_c557	unknow protein	1.19545e-66	0
pm_dn_rep_c558	senescence-associated protein	5.14832e-45	0
pm_rep_c559	hypothetical protein SORBIDRAFT_0070s002020	5.06372e-35	0
pm_dn_rep_c560	hypothetical protein OXYTRI_13058	6.84732e-48	0
pm_dn_rep_c561	rrna intron-encoded homing endonuclease	5.926e-45	0
pm_dn_rep_c562	cell wall-associated hydrolase	9.55271e-56	3	-
pm_rep_c563	rrna intron-encoded homing endonuclease	2.1482e-73	0
pm_dn_rep_c564	atp synthase subunit beta	4.46852e-46	0
pm_dn_rep_c565	rrna intron-encoded homing endonuclease	1.51362e-43	0
pm_dn_rep_c566	cell wall-associated partial	6.69726e-47	4	EC:4.1.1.39
pm_dn_rep_c567	probable protein phosphatase 2c 39-like	0	2	-
pm_dn_rep_c568	unknow protein	4.11873e-59	0
pm_dn_rep_c569	cytochrome p450 liketbp	8.77822e-47	0
pm_dn_rep_c570	rrna intron-encoded homing endonuclease	9.02514e-86	0
pm_dn_rep_c571	hypothetical protein OXYTRI_14248	3.73577e-40	0
pm_dn_rep_c572	rrna intron-encoded homing	3.1117e-59	2
pm_dn_rep_c573	lysosomal alpha-mannosidase-like	1.4189e-42	0
pm_dn_rep_c574	hypothetical protein F775_27690	1.31291e-58	0
pm_dn_rep_c575	cytochrome p450 like_tbp	8.52971e-43	1	-
pm_dn_rep_c576	Tar1p	1.83921e-35	0
pm_dn_rep_c577	hypothetical protein SORBIDRAFT_0070s002020	2.69671e-58	0
pm_dn_rep_c578	rrna intron-encoded homing endonuclease	1.00469e-60	0
pm_dn_rep_c579	cytochrome p450 liketbp	1.30197e-32	0
pm_rep_c580	unknow protein	2.72446e-49	0
pm_dn_rep_c581	atp synthase subunit beta	2.27364e-47	0
pm_dn_rep_c582	hypothetical protein SERLA73DRAFT_67532	2.46646e-07	0
pm_dn_rep_c583	cytochrome p450 liketbp	5.61303e-37	2
pm_dn_rep_c584	cytochrome p450 liketbp	1.78598e-59	0
pm_dn_rep_c585	rrna intron-encoded homing endonuclease	4.78123e-63	0
pm_rep_c586	t02955probable cytochrome p450 monooxygenase - maize	6.89218e-67	1	-
pm_rep_c587	translationally-controlled tumor protein homolog	5.70107e-103	1	-
pm_dn_rep_c588	hypothetical protein	2.00767e-76	0
pm_dn_rep_c589	cytochrome p450 liketbp	1.75653e-79	0
pm_dn_rep_c590	cell wall-associated partial	3.11199e-75	5
pm_rep_c591	hypothetical protein PRUPE_ppa021590mg	1.05235e-67	1	-
pm_dn_rep_c592	PREDICTED: uncharacterized protein LOC101218508, partial	1.26435e-47	0
pm_dn_rep_c593	cell wall-associated partial	1.16116e-61	3	-
pm_rep_c594	rrna intron-encoded homing endonuclease	2.32769e-70	0
pm_rep_c595	ap2 erebp transcription factor superfamily protein	1.30226e-16	5
pm_rep_c596	rrna intron-encoded homing endonuclease	3.9643e-41	0
pm_rep_c597	cell wall-associated partial	8.18568e-67	3	-
pm_rep_c598	hypothetical protein OXYTRI_13058	1.66548e-48	0
pm_dn_rep_c599	senescence-associated protein	1.37671e-26	0
pm_dn_rep_c600	rrna intron-encoded homing endonuclease	9.5378e-46	0
pm_dn_rep_c601	hypothetical protein CAPTEDRAFT_143611, partial	1.35226e-44	0
pm_dn_rep_c602	cytochrome p450 liketbp	5.01894e-49	0
pm_dn_rep_c603	lysosomal alpha-mannosidase-like	4.51314e-44	0
pm_dn_rep_c604	senescence-associated protein	7.38578e-63	0
pm_dn_rep_c605	cytochrome p450 liketbp	8.19312e-45	0
pm_rep_c606	unknow protein	3.574e-62	0
pm_dn_rep_c607	lysosomal alpha-mannosidase-like	1.36747e-44	0
pm_dn_rep_c608	rrna intron-encoded homing endonuclease	6.23477e-57	0
pm_rep_c609	rrna intron-encoded homing endonuclease	2.81612e-52	0
pm_dn_rep_c610	rrna intron-encoded homing endonuclease	2.93084e-69	0
pm_dn_rep_c611	cell wall-associated partial	2.61822e-42	3	-
pm_dn_rep_c612	hypothetical protein SORBIDRAFT_01g024221	5.1428e-21	0
pm_dn_rep_c613	hypothetical protein MTR_0021s0160	1.71361e-139	0
pm_dn_rep_c614	atp synthase subunit beta	3.4666e-62	0
pm_dn_rep_c615	hypothetical protein MTR_5g051180	5.9593e-93	0
pm_rep_c616	retrotransposon protein	6.22697e-39	1	-
pm_dn_rep_c617	hypothetical protein MTR_5g051180	1.03814e-93	0
pm_dn_rep_c618	cell wall-associated partial	4.53031e-32	3	EC:4.1.1.39
pm_dn_rep_c619	rrna intron-encoded homing endonuclease	1.46969e-65	0
pm_rep_c620	rrna intron-encoded homing endonuclease	5.0058e-44	0
pm_dn_rep_c621	senescence-associated protein	2.03989e-49	0
pm_dn_rep_c622	rrna intron-encoded homing endonuclease	7.44885e-77	0
pm_dn_rep_c623	senescence-associated protein, putative	1.39199e-95	0
pm_dn_rep_c624	hypothetical protein MELLADRAFT_90070	4.91313e-24	0
pm_dn_rep_c625	Tar1p	9.58029e-31	0
pm_dn_rep_c626	senescence-associated protein, putative	7.38224e-54	0
pm_dn_rep_c627	unknow protein	8.09422e-33	0
pm_rep_c628	glutathione s-transferase	1.72582e-153	2	-
pm_rep_c629	chlorophyll a b-binding protein	2.01697e-91	7	-
pm_dn_rep_c630	hypothetical protein MTR_5g051010	2.968e-60	0
pm_rep_c631	atp synthase subunit beta	1.35102e-50	0
pm_dn_rep_c632	t02955probable cytochrome p450 monooxygenase - maize	3.41358e-52	2	-
pm_dn_rep_c633	hypothetical protein OXYTRI_13059	5.42789e-29	0
pm_rep_c634	rrna intron-encoded homing endonuclease	5.64062e-15	0
pm_dn_rep_c635	cytochrome p450 liketbp	4.43296e-60	0
pm_dn_rep_c636	hypothetical protein MTR_5g051180	2.40378e-100	0
pm_dn_rep_c637	rrna intron-encoded homing endonuclease	1.92878e-48	0
pm_dn_rep_c638	rrna intron-encoded homing endonuclease	6.80931e-58	0
pm_dn_rep_c639	hypothetical protein MELLADRAFT_90079	4.93617e-29	0
pm_rep_c640	rrna intron-encoded homing endonuclease	1.28656e-54	0
pm_dn_rep_c641	rrna intron-encoded homing	4.89155e-24	2
pm_dn_rep_c642	hypothetical protein L484_002552	9.72582e-60	0
pm_dn_rep_c643	rrna intron-encoded homing	1.1218e-55	2	EC:3.1
pm_rep_c644	rrna intron-encoded homing endonuclease	1.83194e-45	0
pm_rep_c645	early response to dehydration 15-like protein	2.16806e-48	0
pm_dn_rep_c646	hypothetical protein	9.62979e-42	0
pm_rep_c647	cyclotide vitri-a-like	2.58518e-07	0
pm_dn_rep_c648	hypothetical protein SORBIDRAFT_05g016477	1.37374e-76	0
pm_rep_c649	unknow protein	3.83279e-88	0
pm_dn_rep_c650	hypothetical protein	9.29766e-47	0
pm_dn_rep_c651	hypothetical protein SORBIDRAFT_0016s002240	9.08302e-114	0
pm_rep_c652	hypothetical protein SORBIDRAFT_0070s002020	8.94749e-59	0
pm_dn_rep_c653	rrna intron-encoded homing endonuclease	1.21608e-70	0
pm_dn_rep_c654	hypothetical protein SORBIDRAFT_0070s002020	2.34566e-57	0
pm_dn_rep_c655	rrna intron-encoded homing endonuclease	6.81291e-32	0
pm_dn_rep_c656	t02955probable cytochrome p450 monooxygenase - maize	8.77204e-72	0
pm_dn_rep_c657	hypothetical protein MTR_5g051180	1.44749e-81	0
pm_rep_c658	ring finger and chy zinc finger domain-containing protein 1 isoform x1	0	1	-
pm_rep_c659	hypothetical protein AMTR_s00102p00104790	9.09622e-48	0
pm_rep_c660	Tar1p	4.49143e-27	0
pm_dn_rep_c661	unknow protein	1.15067e-51	0
pm_rep_c662	atp synthase delta chain	1.52289e-133	17	EC:3.6.1; EC:3.6.1.3; EC:3.6.1.15
pm_rep_c663	hypothetical protein L484_002552	1.88097e-12	0
pm_dn_rep_c664	hypothetical protein MTR_5g051110	3.1524e-115	0
pm_dn_rep_c665	hypothetical protein MTR_0021s0160	2.60459e-75	0
pm_dn_rep_c666	cell wall-associated partial	3.17936e-55	1	-
pm_rep_c667	rrna intron-encoded homing endonuclease	1.59323e-32	0
pm_rep_c668	hypothetical protein SORBIDRAFT_0016s002240	4.30392e-27	0
pm_dn_rep_c669	hypothetical protein SORBIDRAFT_0070s002020	6.80047e-57	0
pm_rep_c670	rrna intron-encoded homing endonuclease	5.16834e-46	0
pm_rep_c671	cell wall-associated partial	2.37552e-49	4	-
pm_dn_rep_c672	unknow protein	5.03469e-60	1	-
pm_rep_c673	hypothetical protein MTR_5g051010	8.32817e-61	0
pm_dn_rep_c674	rrna intron-encoded homing endonuclease	1.70801e-62	0
pm_dn_rep_c675	hypothetical protein MTR_5g051180	1.13104e-87	0
pm_dn_rep_c676	chlorophyll a-b binding protein 6a	3.05256e-96	11	-
pm_dn_rep_c677	Tar1p	7.80294e-28	0
pm_dn_rep_c678	hypothetical protein MTR_5g051110	4.16902e-70	0
pm_rep_c679	unknow protein	3.4346e-77	0
pm_dn_rep_c680	cell wall-associated partial	1.79874e-63	3	-
pm_dn_rep_c681	hypothetical protein MTR_3g035650	2.03187e-63	0
pm_dn_rep_c682	hypothetical protein MTR_5g051050, partial	7.44366e-43	0
pm_dn_rep_c683	cell wall-associated partial	4.24915e-28	1	-
pm_dn_rep_c684	hypothetical protein SORBIDRAFT_05g016450	3.90806e-15	0
pm_dn_rep_c685	cytochrome p450 liketbp	1.7957e-42	0
pm_rep_c686	rrna intron-encoded homing endonuclease	2.30849e-64	0
pm_dn_rep_c687	BnaC09g26910D	3.2601e-61	0
pm_dn_rep_c688	cell wall-associated partial	1.30839e-43	3	-
pm_dn_rep_c689	unknow protein	1.77951e-61	0
pm_dn_rep_c690	hypothetical protein MTR_5g051180	3.4671e-93	0
pm_dn_rep_c691	BnaC09g26910D	8.56538e-50	0
pm_rep_c692	senescence-associated protein	8.93844e-44	0
pm_dn_rep_c693	cytochrome p450 like_tbp	2.91955e-73	2	EC:1.14.14.1; EC:1.14.14
pm_dn_rep_c694	predicted protein, partial	2.0073e-63	0
pm_dn_rep_c695	hypothetical protein MTR_5g050970	1.14316e-104	0
pm_rep_c696	atp synthase subunit beta	2.92204e-41	0
pm_dn_rep_c697	hypothetical protein SORBIDRAFT_0016s002240	2.69842e-30	0
pm_dn_rep_c698	t02955probable cytochrome p450 monooxygenase - maize	7.32895e-57	2	-
pm_dn_rep_c699	hypothetical protein MELLADRAFT_90079	2.85029e-29	0
pm_rep_c700	rrna intron-encoded homing endonuclease	2.30183e-57	0
pm_dn_rep_c702	cytochrome p450 liketbp	7.57677e-46	0
pm_dn_rep_c703	transmembrane protein 184c-like isoform x1	0	1	-
pm_dn_rep_c704	rrna intron-encoded homing endonuclease	1.78924e-57	0
pm_dn_rep_c705	senescence-associated protein	2.46586e-73	0
pm_dn_rep_c706	senescence-associated protein	1.30323e-31	0
pm_dn_rep_c707	senescence-associated protein	2.34987e-57	0
pm_dn_rep_c708	cell wall-associated partial	9.68464e-42	3	-
pm_dn_rep_c709	predicted protein, partial	3.17618e-63	0
pm_rep_c711	hypothetical protein SORBIDRAFT_1514s002010	3.3007e-20	0
pm_dn_rep_c712	rrna intron-encoded homing endonuclease	2.91494e-73	0
pm_dn_rep_c713	hypothetical protein SORBIDRAFT_0016s002040	3.08251e-38	0
pm_rep_c714	senescence-associated protein	1.25438e-46	0
pm_rep_c715	unknow protein	1.46843e-60	0
pm_dn_rep_c716	cytochrome p450 like_tbp	5.72234e-42	1	-
pm_dn_rep_c717	hypothetical protein MTR_5g051010	3.02964e-67	0
pm_dn_rep_c718	rrna intron-encoded homing endonuclease	1.85063e-28	0
pm_rep_c719	cytochrome p450 like_tbp	2.94863e-37	2	EC:1.14.14.1; EC:1.14.14
pm_rep_c720	photosystem ii 10 kda chloroplastic-like	5.43443e-54	4	-
pm_dn_rep_c721	rrna intron-encoded homing endonuclease	7.83307e-45	0
pm_dn_rep_c722	hypothetical protein MELLADRAFT_90079	5.22313e-29	0
pm_dn_rep_c723	unknow protein	2.13859e-96	0
pm_dn_rep_c724	cell wall-associated hydrolase	7.45284e-70	2
pm_dn_rep_c725	rrna intron-encoded homing endonuclease	2.64182e-33	0
pm_dn_rep_c726	hypothetical protein OXYTRI_13059	3.59012e-28	0
pm_dn_rep_c727	PREDICTED: uncharacterized protein LOC101218508, partial	2.10749e-58	0
pm_rep_c728	oxygen-evolving enhancer protein chloroplastic-like	3.81733e-127	5	-
pm_rep_c729	t02955probable cytochrome p450 monooxygenase - maize	4.39781e-55	2	-
pm_rep_c730	cytochrome p450 liketbp	4.56249e-35	0
pm_rep_c731	atp synthase subunit beta	1.95245e-10	0
pm_dn_rep_c732	atp synthase subunit beta	2.5509e-88	0
pm_rep_c733	cell wall-associated partial	2.32469e-29	5	EC:2.7.11
pm_dn_rep_c734	t02955probable cytochrome p450 monooxygenase - maize	2.06825e-85	0
pm_dn_rep_c735	cytochrome p450 liketbp	9.02593e-35	0
pm_rep_c736	PREDICTED: uncharacterized protein LOC101218508, partial	2.98801e-41	0
pm_dn_rep_c737	t02955probable cytochrome p450 monooxygenase - maize	1.00315e-35	1	-
pm_dn_rep_c738	hypothetical protein F775_27689	2.47076e-52	0
pm_rep_c739	unknow protein	7.23294e-69	0
pm_dn_rep_c740	atp synthase subunit beta	2.41377e-60	0
pm_dn_rep_c741	cytochrome p450 liketbp	2.19568e-49	0
pm_rep_c742	atp synthase subunit beta	1.33136e-91	0
pm_rep_c743	predicted protein, partial	1.48634e-62	0
pm_dn_rep_c744	rrna intron-encoded homing endonuclease	3.98601e-21	0
pm_dn_rep_c745	cell wall-associated partial	3.45003e-50	3	-
pm_dn_rep_c746	senescence-associated protein	1.62988e-49	0
pm_dn_rep_c747	cytochrome p450 liketbp	2.08514e-31	0
pm_dn_rep_c748	cytochrome p450 monooxygenase	1.40646e-57	2	-
pm_dn_rep_c749	PREDICTED: uncharacterized protein LOC101218508, partial	2.55612e-57	0
pm_rep_c750	senescence-associated protein	4.84802e-60	0
pm_dn_rep_c751	senescence-associated protein	5.90467e-59	0
pm_rep_c752	rrna intron-encoded homing endonuclease	4.71752e-37	0
pm_dn_rep_c753	rrna intron-encoded homing endonuclease	2.32257e-62	0
pm_dn_rep_c754	hypothetical protein MTR_5g051110	3.3309e-80	0
pm_dn_rep_c755	cytochrome p450 liketbp	5.52579e-31	0
pm_dn_rep_c756	cytochrome p450 liketbp	8.75071e-37	0
pm_dn_rep_c757	UNKNOWN	1.90091e-35	0
pm_rep_c758	rrna intron-encoded homing endonuclease	7.9416e-15	0
pm_rep_c759	atp synthase subunit beta	7.24931e-47	0
pm_dn_rep_c760	senescence-associated protein	7.06413e-50	0
pm_rep_c761	rrna intron-encoded homing endonuclease	3.08501e-41	0
pm_dn_rep_c763	rrna intron-encoded homing endonuclease	3.33851e-33	0
pm_dn_rep_c764	t02955probable cytochrome p450 monooxygenase - maize	3.12976e-58	2	-
pm_rep_c765	atpase subunit 6	2.28785e-49	4
pm_rep_c766	hypothetical protein MTR_5g051130	1.82944e-69	0
pm_dn_rep_c767	hypothetical protein MELLADRAFT_90079	1.74691e-22	0
pm_dn_rep_c768	rrna intron-encoded homing endonuclease	7.62214e-47	0
pm_rep_c769	senescence-associated protein	2.57435e-43	0
pm_rep_c770	hypothetical protein SORBIDRAFT_05g016477	3.70781e-52	0
pm_dn_rep_c771	cell wall-associated partial	8.48483e-56	3	-
pm_rep_c772	rrna intron-encoded homing endonuclease	1.11462e-31	0
pm_dn_rep_c773	calcium-transporting atpase endoplasmic reticulum-type-like	0	7	EC:3.6.1; EC:3.6.1.3; EC:3.6.1.15
pm_dn_rep_c774	cell wall-associated partial	4.42199e-53	3	-
pm_dn_rep_c775	hypothetical protein SORBIDRAFT_0070s002020	3.59643e-52	0
pm_dn_rep_c776	rrna intron-encoded homing endonuclease	5.97325e-41	0
pm_rep_c777	carrier protein mitochondrial precursor	0	5	-
pm_dn_rep_c778	hypothetical protein MTR_5g050970	3.23863e-92	0
pm_dn_rep_c779	senescence-associated protein	1.02714e-29	0
pm_dn_rep_c780	Tar1p	1.67463e-32	0
pm_dn_rep_c781	hypothetical protein JCGZ_22036	7.03789e-32	0
pm_dn_rep_c783	rrna intron-encoded homing endonuclease	1.76562e-40	0
pm_rep_c784	senescence-associated protein	1.02757e-38	0
pm_rep_c785	BnaCnng13060D	3.5537e-51	0
pm_dn_rep_c786	senescence-associated protein, putative	6.83081e-101	0
pm_dn_rep_c787	abhydrolase domain-containing protein 4-like isoform x1	6.60588e-108	8	EC:3.1.1; EC:3.1.1.1; EC:3.1.1.4
pm_dn_rep_c788	hypothetical protein SORBIDRAFT_1962s002010	1.1018e-29	0
pm_dn_rep_c789	rrna intron-encoded homing endonuclease	2.23482e-80	0
pm_dn_rep_c790	atp synthase subunit beta	8.02237e-67	0
pm_dn_rep_c791	rrna intron-encoded homing endonuclease	3.98971e-71	0
pm_dn_rep_c792	hypothetical protein SORBIDRAFT_05g016477	8.20038e-51	0
pm_dn_rep_c793	cell wall-associated partial	2.64923e-56	4	EC:4.1.1.39
pm_dn_rep_c794	t02955probable cytochrome p450 monooxygenase - maize	8.33365e-46	1	-
pm_dn_rep_c795	PREDICTED: uncharacterized protein LOC101218508, partial	2.99295e-44	0
pm_dn_rep_c796	hypothetical protein SORBIDRAFT_0070s002020	1.00842e-58	0
pm_dn_rep_c797	hypothetical protein MTR_5g051130	1.47158e-39	0
pm_dn_rep_c798	rrna intron-encoded homing endonuclease	1.60733e-24	0
pm_dn_rep_c799	senescence-associated protein	1.12181e-25	0
pm_rep_c800	rrna intron-encoded homing endonuclease	9.22438e-61	0
pm_dn_rep_c801	t02955probable cytochrome p450 monooxygenase - maize	2.80895e-57	2	-
pm_dn_rep_c802	rrna intron-encoded homing endonuclease	5.13658e-72	0
pm_dn_rep_c803	BnaCnng13060D	2.92699e-53	0
pm_dn_rep_c804	rrna intron-encoded homing endonuclease	1.67273e-58	0
pm_rep_c805	hypothetical protein SORBIDRAFT_05g016477	3.2611e-54	0
pm_dn_rep_c806	senescence-associated protein	7.51112e-54	0
pm_rep_c807	cytochrome c oxidase subunit 2	4.1989e-149	8	EC:1.9.3.1
pm_rep_c808	t02955probable cytochrome p450 monooxygenase - maize	9.27514e-55	2	-
pm_dn_rep_c809	rrna intron-encoded homing endonuclease	6.84764e-44	0
pm_dn_rep_c810	BnaC09g26910D	3.04885e-59	0
pm_rep_c811	protein translation factor sui1	4.25721e-64	2	-
pm_dn_rep_c812	cytochrome p450 liketbp	4.31856e-48	0
pm_dn_rep_c813	hypothetical protein SORBIDRAFT_0070s002020	2.4828e-38	0
pm_dn_rep_c814	rrna intron-encoded homing	1.21154e-27	2
pm_dn_rep_c815	rrna intron-encoded homing endonuclease	2.93983e-57	2	EC:3.1
pm_dn_rep_c816	hypothetical protein SORBIDRAFT_0016s002240	2.34791e-54	0
pm_dn_rep_c817	hypothetical protein SORBIDRAFT_0070s002020	5.65239e-58	0
pm_dn_rep_c818	UNKNOWN	9.70758e-78	0
pm_dn_rep_c819	rrna intron-encoded homing endonuclease	1.31316e-43	0
pm_rep_c820	cytochrome p450 like_tbp	3.29257e-42	1	-
pm_dn_rep_c821	BnaCnng13060D	4.43474e-52	0
pm_rep_c822	hypothetical protein SORBIDRAFT_0070s002020	3.17353e-57	0
pm_rep_c823	cytochrome p450 like_tbp	3.27258e-44	1	-
pm_dn_rep_c824	senescence-associated protein	8.61147e-53	0
pm_dn_rep_c825	rrna intron-encoded homing endonuclease	2.01742e-29	0
pm_dn_rep_c826	hypothetical protein MTR_5g051030	6.36663e-53	0
pm_rep_c827	rrna intron-encoded homing endonuclease	1.03951e-32	0
pm_dn_rep_c828	hypothetical protein SORBIDRAFT_0016s002240	1.30005e-51	0
pm_dn_rep_c829	cytochrome p450 liketbp	2.8371e-33	0
pm_rep_c830	hypothetical protein SERLA73DRAFT_67532	6.29877e-11	0
pm_dn_rep_c831	rrna intron-encoded homing endonuclease	3.29908e-35	0
pm_dn_rep_c832	cytochrome p450 liketbp	7.46167e-56	0
pm_dn_rep_c833	hypothetical protein L484_002552	1.9198e-10	0
pm_dn_rep_c834	t02955probable cytochrome p450 monooxygenase - maize	2.95053e-38	0
pm_rep_c835	rrna intron-encoded homing endonuclease	1.46893e-52	0
pm_dn_rep_c836	senescence-associated protein	7.08319e-43	0
pm_dn_rep_c837	rrna intron-encoded homing endonuclease	2.43286e-80	0
pm_dn_rep_c838	PREDICTED: uncharacterized protein LOC101218508, partial	2.34289e-58	0
pm_dn_rep_c839	hypothetical protein SORBIDRAFT_0070s002020	2.43774e-55	0
pm_dn_rep_c840	cell wall-associated partial	7.65381e-49	3	-
pm_dn_rep_c841	t02955probable cytochrome p450 monooxygenase - maize	6.61782e-55	1	-
pm_dn_rep_c842	unknow protein	9.43709e-88	0
pm_dn_rep_c843	t02955probable cytochrome p450 monooxygenase - maize	4.44089e-54	2	-
pm_dn_rep_c844	rrna intron-encoded homing endonuclease	2.01372e-31	0
pm_dn_rep_c845	hypothetical protein SORBIDRAFT_1368s002010	5.67095e-16	0
pm_dn_rep_c846	UNKNOWN	2.44366e-55	0
pm_dn_rep_c847	rrna intron-encoded homing endonuclease	3.76467e-63	0
pm_dn_rep_c848	senescence-associated protein	1.4703e-88	0
pm_dn_rep_c849	rrna intron-encoded homing endonuclease	3.90048e-79	0
pm_dn_rep_c850	rrna intron-encoded homing endonuclease	8.5823e-70	0
pm_dn_rep_c851	hypothetical protein SORBIDRAFT_0070s002020	1.36505e-58	0
pm_rep_c852	hypothetical protein MYCGRDRAFT_45610, partial	9.11565e-38	0
pm_dn_rep_c853	hypothetical protein SORBIDRAFT_05g016477	2.54873e-66	0
pm_dn_rep_c854	hypothetical protein MTR_5g051180	4.28032e-74	0
pm_dn_rep_c855	unknow protein	1.16396e-63	0
pm_rep_c856	rrna intron-encoded homing endonuclease	6.58164e-52	0
pm_dn_rep_c857	PREDICTED: uncharacterized protein LOC101218508, partial	2.65181e-48	0
pm_dn_rep_c858	Tar1p	3.09466e-38	0
pm_dn_rep_c859	atp synthase subunit beta	8.92616e-42	0
pm_rep_c860	hypothetical protein	2.02566e-47	0
pm_dn_rep_c861	senescence-associated protein	3.82276e-63	0
pm_dn_rep_c862	cytochrome p450 liketbp	6.61993e-41	0
pm_dn_rep_c863	atp synthase subunit beta	5.36125e-50	0
pm_rep_c864	rrna intron-encoded homing endonuclease	5.23714e-21	0
pm_rep_c865	senescence-associated protein	1.63861e-25	0
pm_dn_rep_c866	predicted protein, partial	1.41082e-63	0
pm_dn_rep_c867	hypothetical protein SORBIDRAFT_0070s002020	4.95606e-58	0
pm_dn_rep_c868	senescence-associated protein	8.55209e-53	0
pm_dn_rep_c869	hypothetical protein SORBIDRAFT_05g016477	1.90476e-73	0
pm_dn_rep_c870	t02955probable cytochrome p450 monooxygenase - maize	1.85834e-56	3
pm_dn_rep_c871	predicted protein, partial	2.96712e-62	0
pm_dn_rep_c872	senescence-associated protein	9.78025e-74	0
pm_dn_rep_c873	senescence-associated protein	2.4278e-55	0
pm_dn_rep_c874	unknow protein	1.66361e-78	0
pm_dn_rep_c875	atp synthase subunit beta	5.62425e-84	0
pm_dn_rep_c876	rrna intron-encoded homing endonuclease	3.25059e-43	0
pm_dn_rep_c877	senescence-associated protein	1.28515e-83	0
pm_rep_c878	senescence-associated protein	3.07659e-67	0
pm_dn_rep_c879	hypothetical protein MTR_5g051110	8.10344e-97	0
pm_dn_rep_c880	t02955probable cytochrome p450 monooxygenase - maize	6.9944e-58	1	-
pm_rep_c881	cytochrome p450 monooxygenase	4.55368e-57	2	-
pm_dn_rep_c882	rrna intron-encoded homing endonuclease	1.37983e-76	0
pm_dn_rep_c883	senescence-associated protein	1.71665e-44	0
pm_dn_rep_c884	senescence-associated protein	8.02192e-55	0
pm_dn_rep_c885	retrotransposon protein	1.16156e-48	3	-
pm_dn_rep_c886	unknow protein	3.23115e-51	1	-
pm_dn_rep_c887	rrna intron-encoded homing endonuclease	2.48402e-29	11	-
pm_dn_rep_c888	t02955probable cytochrome p450 monooxygenase - maize	2.11913e-43	0
pm_dn_rep_c889	senescence-associated protein	6.41452e-64	0
pm_rep_c890	PREDICTED: uncharacterized protein LOC101218508, partial	9.21719e-59	0
pm_dn_rep_c891	hypothetical protein AAUPMB_20802, partial	1.50859e-57	0
pm_dn_rep_c892	hypothetical protein MTR_0021s0160	1.23912e-99	1	-
pm_dn_rep_c893	senescence-associated protein	6.60203e-102	0
pm_rep_c894	ribulose- -bisphosphate carboxylase oxygenase small subunit	6.84364e-108	6	EC:4.1.1.39
pm_dn_rep_c895	hypothetical protein SORBIDRAFT_1610s002010	3.52723e-37	0
pm_rep_c896	hypothetical protein SORBIDRAFT_0070s002020	3.32456e-58	0
pm_dn_rep_c897	hypothetical protein SORBIDRAFT_0016s002040	5.08259e-39	0
pm_rep_c898	methionine adenosyltransferase	0	7	EC:2.5.1.6
pm_rep_c899	s-adenosylmethionine decarboxylase 3	0	4	EC:4.1.1.50
pm_dn_rep_c900	hypothetical protein MTR_5g051050, partial	5.09002e-72	0
pm_rep_c901	hypothetical protein Csp_D29560	5.37457e-53	0
pm_dn_rep_c902	hypothetical protein OXYTRI_13058	7.86623e-58	0
pm_dn_rep_c903	cell wall-associated hydrolase	5.63102e-121	2	-
pm_rep_c904	carbonic anhydrase	3.51584e-144	4	EC:4.2.1.1
pm_dn_rep_c905	hypothetical protein SORBIDRAFT_0070s002020	3.5171e-54	0
pm_dn_rep_c906	elongation factor 1-alpha-like	0	5	EC:3.6.1; EC:3.6.1.15
pm_dn_rep_c907	PREDICTED: uncharacterized protein LOC101218508, partial	3.81925e-57	0
pm_dn_rep_c908	hypothetical protein MELLADRAFT_90079	3.24974e-28	0
pm_dn_rep_c909	unknow protein	6.80339e-77	0
pm_dn_rep_c910	unknow protein	1.05295e-98	0
pm_dn_rep_c911	hypothetical protein OXYTRI_13059	9.0423e-33	0
pm_rep_c912	hypothetical protein SORBIDRAFT_0070s002020	7.37454e-57	0
pm_rep_c913	senescence-associated protein	1.2874e-61	0
pm_rep_c914	hypothetical protein MTR_5g051170	3.79607e-54	0
pm_dn_rep_c915	acyl- -binding domain-containing protein 4-like isoform x4	9.3963e-107	0
pm_dn_rep_c916	cell wall-associated hydrolase	6.67138e-88	2
pm_dn_rep_c917	rrna intron-encoded homing	6.91388e-49	2	EC:3.1
pm_dn_rep_c918	hypothetical protein SORBIDRAFT_0070s002020	1.4713e-58	0
pm_rep_c919	senescence-associated protein	2.97563e-61	0
pm_dn_rep_c920	rrna intron-encoded homing endonuclease	6.26593e-42	0
pm_dn_rep_c921	hypothetical protein AAUPMC_20941, partial	4.80157e-75	0
pm_dn_rep_c922	rrna intron-encoded homing endonuclease	1.4234e-35	0
pm_dn_rep_c923	rrna intron-encoded homing endonuclease	6.35798e-63	0
pm_dn_rep_c924	unknow protein	7.0937e-58	0
pm_dn_rep_c925	hypothetical protein SORBIDRAFT_0016s002240	5.48296e-61	0
pm_dn_rep_c926	hypothetical protein PHAVU_011G121000g	1.03147e-34	0
pm_dn_rep_c927	hypothetical protein	1.9326e-53	0
pm_dn_rep_c928	senescence-associated protein	3.43321e-53	0
pm_rep_c929	senescence-associated protein	1.54021e-59	0
pm_rep_c930	enolase 2-like isoform x2	0	7	EC:4.2.1.11
pm_rep_c931	glyceraldehyde-3-phosphate dehydrogenase	0	7	EC:1.2.1.13
pm_rep_c932	lactoylglutathione lyase-like isoform x1	0	3	EC:4.4.1.5
pm_rep_c933	elongation factor 1-alpha-like	0	5	EC:3.6.1; EC:3.6.1.15
pm_rep_c934	fruit bromelain-like	0	2	EC:3.4
pm_rep_c935	adp-ribosylation factor 1	3.40205e-125	5	-
pm_rep_c936	photosystem i reaction center subunit chloroplast expressed	1.2024e-124	9	-
pm_rep_c937	photosystem ii reaction center protein z	7.70972e-36	4	-
pm_rep_c938	auxin-responsive protein iaa17-like	1.15358e-123	6	-
pm_rep_c939	chlorophyll a-b binding protein cp24	3.20464e-140	13	-
pm_dn_rep_c940	hypothetical protein Csp_D29560	2.82511e-59	0
pm_dn_rep_c941	pg1 homology to homo sapiens	4.83922e-44	0
pm_rep_c942	enolase 1-like isoform x4	0	7	EC:4.2.1.11
pm_rep_c943	s-adenosylmethionine synthetase 1 isoform x1	0	7	EC:2.5.1.6
pm_dn_rep_c944	hypothetical protein MTR_5g051110	1.25027e-111	0
pm_rep_c945	plasma membrane intrinsic protein2	0	4	-
pm_rep_c946	plasma membrane h+-transporting atpase-like protein	0	9	EC:3.6.1; EC:3.6.1.3; EC:3.6.3.6; EC:3.6.1.15
pm_rep_c947	tubulin alpha-3 chain	0	8	EC:3.6.1; EC:3.6.1.15
pm_dn_rep_c948	cell wall-associated partial	1.21986e-61	3	-
pm_dn_rep_c949	senescence-associated protein	1.41276e-68	0
pm_dn_rep_c950	hypothetical protein SORBIDRAFT_05g016477	6.38577e-51	0
pm_dn_rep_c951	dihydrolipoyllysine-residue acetyltransferase component of pyruvatedehydrogenase complex	1.59846e-156	4	EC:2.3.1
pm_dn_rep_c952	hypothetical protein MTR_5g051030	1.34537e-81	0
pm_dn_rep_c953	predicted protein, partial	1.63795e-59	0
pm_dn_rep_c954	senescence-associated protein	2.43879e-53	0
pm_dn_rep_c955	hypothetical protein MTR_5g051030	5.4259e-65	0
pm_dn_rep_c956	cell wall-associated partial	7.00309e-68	0
pm_rep_c957	rrna intron-encoded homing endonuclease	7.60129e-15	0
pm_dn_rep_c958	senescence-associated protein	2.422e-88	0
pm_dn_rep_c959	t02955probable cytochrome p450 monooxygenase - maize	9.13266e-59	2	-
pm_dn_rep_c960	cell wall-associated partial	3.16882e-54	3	-
pm_dn_rep_c961	senescence-associated protein	1.01845e-25	0
pm_rep_c962	rrna intron-encoded homing endonuclease	3.42368e-32	0
pm_dn_rep_c963	t02955probable cytochrome p450 monooxygenase - maize	1.36255e-59	0
pm_rep_c964	nadp-dependent malic chloroplastic-like	0	6	EC:1.1.1.38; EC:1.1.1.39
pm_rep_c965	cell wall-associated hydrolase	1.21545e-79	3	-
pm_dn_rep_c966	cytochrome p450 liketbp	1.23012e-50	0
pm_rep_c967	senescence-associated protein	7.09396e-53	0
pm_rep_c968	t02955probable cytochrome p450 monooxygenase - maize	2.21505e-67	0
pm_rep_c969	t02955probable cytochrome p450 monooxygenase - maize	7.41478e-58	2	-
pm_dn_rep_c970	membrane protein	5.71979e-72	0
pm_rep_c971	atp synthase subunit beta	1.75185e-15	0
pm_dn_rep_c972	cytochrome p450 liketbp	5.22176e-65	0
pm_rep_c973	luminal-binding protein 3 precursor	0	2	-
pm_rep_c974	cell wall-associated partial	8.72842e-51	3	-
pm_dn_rep_c975	unknow protein	3.13114e-54	0
pm_dn_rep_c977	hypothetical protein SORBIDRAFT_0070s002020	4.48832e-58	0
pm_dn_rep_c978	indole-3-acetaldehyde oxidase-like	0	5	-
pm_rep_c979	hypothetical protein OXYTRI_13058	3.28913e-65	0
pm_rep_c980	hypothetical protein SORBIDRAFT_05g016477	5.58325e-40	0
pm_dn_rep_c981	cell wall-associated partial	1.56164e-65	3	EC:4.1.1.39
pm_dn_rep_c982	hypothetical protein SORBIDRAFT_05g016477	1.15839e-51	0
pm_rep_c983	atp synthase subunit beta	1.60305e-79	0
pm_rep_c984	hypothetical protein SORBIDRAFT_0070s002020	4.06286e-58	0
pm_rep_c985	hypothetical protein MTR_5g051030	2.40105e-73	0
pm_dn_rep_c986	hypothetical protein SORBIDRAFT_0070s002020	2.13945e-58	0
pm_rep_c987	ribulose bisphosphate carboxylase large chain	2.0032e-35	6	EC:4.1.1.39
pm_rep_c988	hypothetical protein EgrG_000335800	9.01751e-45	0
pm_rep_c989	senescence-associated protein	2.58951e-39	0
pm_dn_rep_c990	hypothetical protein	1.68149e-46	0
pm_dn_rep_c991	rrna intron-encoded homing endonuclease	3.65286e-55	0
pm_dn_rep_c993	hypothetical protein SORBIDRAFT_0070s002020	4.73881e-30	0
pm_rep_c994	t02955probable cytochrome p450 monooxygenase - maize	2.26451e-62	0
pm_dn_rep_c995	hypothetical protein OXYTRI_13058	4.12615e-55	0
pm_dn_rep_c996	rrna intron-encoded homing endonuclease	3.70654e-32	0
pm_rep_c997	hypothetical protein SORBIDRAFT_0070s002020	8.18481e-57	0
pm_dn_rep_c998	PREDICTED: uncharacterized protein LOC101218508, partial	1.13177e-57	0
pm_rep_c999	rrna intron-encoded homing endonuclease	9.12058e-30	0
pm_dn_rep_c1000	orf16-lacz fusion partial	8.95529e-55	0
pm_rep_c1001	hypothetical protein SORBIDRAFT_0070s002020	3.01998e-58	0
pm_dn_rep_c1002	hypothetical protein	1.73583e-50	0
pm_dn_rep_c1003	rrna intron-encoded homing endonuclease	8.98879e-31	0
pm_dn_rep_c1004	rrna intron-encoded homing endonuclease	4.28428e-25	0
pm_rep_c1005	hypothetical protein MTR_5g051030	1.99793e-48	0
pm_dn_rep_c1006	senescence-associated protein	5.87205e-72	0
pm_rep_c1007	fasciclin-like arabinogalactan protein 7 precursor	3.15509e-100	0
pm_dn_rep_c1008	hypothetical protein SORBIDRAFT_0016s002240	9.89738e-93	0
pm_dn_rep_c1009	t02955probable cytochrome p450 monooxygenase - maize	2.43533e-57	2	-
pm_dn_rep_c1010	rrna intron-encoded homing endonuclease	8.03871e-60	0
pm_dn_rep_c1011	hypothetical protein OXYTRI_13059	2.13021e-32	0
pm_rep_c1012	nadh dehydrogenase subunit 7	0	5	-
pm_rep_c1013	hypothetical protein CARUB_v10007326mg, partial	9.45597e-108	1	-
pm_rep_c1014	polyubiquitin 11-like	3.9306e-76	1	-
pm_dn_rep_c1015	rrna intron-encoded homing endonuclease	1.06117e-46	0
pm_rep_c1016	fruit bromelain-like	0	2	EC:3.4
pm_dn_rep_c1017	hypothetical protein SORBIDRAFT_0070s002020	2.3465e-46	0
pm_dn_rep_c1018	atp synthase subunit beta	1.11247e-57	0
pm_rep_c1019	aquaporin	0	4	-
pm_rep_c1020	hypothetical protein SORBIDRAFT_05g016477	2.50809e-52	0
pm_dn_rep_c1021	cell wall-associated partial	7.47195e-48	1	-
pm_rep_c1022	senescence-associated protein	2.00977e-49	0
pm_dn_rep_c1023	senescence-associated protein	1.50646e-117	0
pm_dn_rep_c1024	predicted protein, partial	4.31441e-64	0
pm_dn_rep_c1025	hypothetical protein AMTR_s00102p00104790	7.33283e-40	0
pm_dn_rep_c1026	atp synthase subunit beta	2.66895e-72	0
pm_dn_rep_c1027	senescence-associated partial	6.04901e-11	1	-
pm_dn_rep_c1028	cytochrome p450 liketbp	1.74269e-41	0
pm_dn_rep_c1029	PREDICTED: uncharacterized protein LOC101218508, partial	6.11692e-49	0
pm_dn_rep_c1030	PREDICTED: uncharacterized protein LOC101218508, partial	2.07618e-57	0
pm_rep_c1031	senescence-associated protein	1.75353e-36	0
pm_rep_c1032	hypothetical protein Gasu_05410	1.0038e-43	0
pm_rep_c1033	heterogeneous nuclear ribonucleoprotein a3 homolog 2-like	7.00017e-107	2	-
pm_dn_rep_c1034	hypothetical protein L484_002552	3.86065e-24	0
pm_rep_c1035	rrna intron-encoded homing endonuclease	7.67264e-68	0
pm_dn_rep_c1036	cytochrome p450 liketbp	1.03664e-40	0
pm_dn_rep_c1038	rrna intron-encoded homing endonuclease	6.77816e-64	0
pm_rep_c1039	probable mediator of rna polymerase ii transcription subunit 37c-like	0	1	-
pm_dn_rep_c1040	rrna intron-encoded homing endonuclease	2.1138e-98	0
pm_dn_rep_c1041	cell wall-associated partial	1.04311e-46	1	-
pm_dn_rep_c1042	hypothetical protein MYCGRDRAFT_45610, partial	7.53812e-26	0
pm_dn_rep_c1043	BnaCnng13060D	1.13998e-52	0
pm_rep_c1044	profilin lp04-like	1.7714e-74	3	-
pm_dn_rep_c1045	rrna intron-encoded homing	1.44119e-26	2
pm_dn_rep_c1046	senescence-associated protein	1.0326e-39	0
pm_dn_rep_c1047	hypothetical protein AAUPMB_20802, partial	2.62364e-57	0
pm_dn_rep_c1048	senescence-associated protein	1.50255e-74	0
pm_rep_c1049	catalase isozyme b	0	7	EC:1.11.1.7; EC:1.11.1.6
pm_dn_rep_c1050	senescence-associated protein	2.92319e-59	0
pm_rep_c1051	cell wall-associated partial	7.91149e-59	4	EC:4.1.1.39
pm_dn_rep_c1052	hypothetical protein SORBIDRAFT_0070s002020	4.05255e-46	0
pm_dn_rep_c1053	hypothetical protein OXYTRI_13058	8.40322e-53	0
pm_dn_rep_c1054	hypothetical protein OXYTRI_13058	8.00265e-42	0
pm_dn_rep_c1055	t02955probable cytochrome p450 monooxygenase - maize	5.51039e-54	1	-
pm_dn_rep_c1056	cell wall-associated hydrolase	4.69163e-55	3	-
pm_rep_c1057	senescence-associated protein	9.237e-55	0
pm_dn_rep_c1058	hypothetical protein MTR_5g051050, partial	7.1866e-51	0
pm_rep_c1059	senescence-associated protein	7.99517e-53	0
pm_dn_rep_c1060	cytochrome p450 liketbp	1.18268e-61	0
pm_rep_c1061	cell wall-associated partial	2.41532e-74	0
pm_dn_rep_c1062	hypothetical protein OXYTRI_13058	2.57012e-38	0
pm_dn_rep_c1063	hypothetical protein Gasu_05410	4.05972e-44	0
pm_rep_c1064	atp synthase subunit beta	1.80718e-87	0
pm_dn_rep_c1065	hypothetical protein MTR_5g051110	2.16846e-86	0
pm_dn_rep_c1066	rrna intron-encoded homing endonuclease	1.87512e-44	0
pm_dn_rep_c1067	cell wall-associated partial	1.60821e-92	3	-
pm_dn_rep_c1068	hypothetical protein MTR_0021s0160	4.4122e-108	0
pm_dn_rep_c1069	hypothetical protein MTR_8g040260	1.92291e-35	0
pm_rep_c1070	gdsl esterase lipase at5g45910-like	0	3	-
pm_dn_rep_c1071	hypothetical protein MTR_5g051000	2.18104e-74	0
pm_dn_rep_c1072	rrna intron-encoded homing endonuclease	9.64748e-52	0
pm_dn_rep_c1073	rrna intron-encoded homing endonuclease	1.06375e-45	0
pm_rep_c1074	rrna intron-encoded homing endonuclease	6.36025e-45	0
pm_dn_rep_c1075	rrna intron-encoded homing endonuclease	5.38852e-34	0
pm_rep_c1076	hypothetical protein SORBIDRAFT_0070s002020	3.70345e-35	0
pm_dn_rep_c1077	t02955probable cytochrome p450 monooxygenase - maize	1.41376e-58	1	-
pm_dn_rep_c1078	cell wall-associated hydrolase	1.38684e-48	2	-
pm_dn_rep_c1079	rrna intron-encoded homing endonuclease	6.08212e-57	0
pm_rep_c1080	senescence-associated protein	2.97857e-75	0
pm_rep_c1081	chloroplast beta-carbonic anhydrase precursor	1.94235e-118	4	EC:4.2.1.1
pm_dn_rep_c1082	rrna intron-encoded homing endonuclease	2.95421e-55	2	EC:3.1
pm_rep_c1083	translationally-controlled tumor protein homolog	4.14168e-101	1	-
pm_dn_rep_c1084	hypothetical protein SORBIDRAFT_0070s002020	5.06372e-35	0
pm_dn_rep_c1085	s-adenosylmethionine decarboxylase	4.34721e-33	4	EC:4.1.1.50
pm_dn_rep_c1086	hypothetical protein EgrG_000335800	2.44854e-44	0
pm_rep_c1087	kinase protein	3.85967e-93	3	-
pm_rep_c1088	(+)-neomenthol dehydrogenase-like	2.11928e-163	2	-
pm_rep_c1089	hypothetical protein THAOC_21438	2.18446e-31	0
pm_rep_c1090	senescence-associated protein	7.14302e-63	0
pm_dn_rep_c1091	rrna intron-encoded homing endonuclease	1.62966e-34	0
pm_rep_c1092	hypothetical protein SORBIDRAFT_05g016477	2.69563e-50	0
pm_dn_rep_c1093	hypothetical protein MTR_5g051050, partial	2.32046e-53	0
pm_dn_rep_c1094	hypothetical protein MTR_5g051030	8.81667e-47	0
pm_rep_c1095	hypothetical protein	3.59783e-49	0
pm_dn_rep_c1096	hypothetical protein PFTANZ_01288	3.49592e-23	0
pm_rep_c1097	hypothetical protein OXYTRI_13058	1.91466e-67	0
pm_dn_rep_c1098	rrna intron-encoded homing endonuclease	1.66293e-27	0
pm_rep_c1099	t02955probable cytochrome p450 monooxygenase - maize	3.49431e-58	1	-
pm_dn_rep_c1100	hypothetical protein OXYTRI_13058	6.54142e-58	0
pm_rep_c1101	hypothetical protein SORBIDRAFT_0070s002020	8.65323e-41	0
pm_rep_c1102	hypothetical protein SORBIDRAFT_0070s002020	1.3182e-58	0
pm_dn_rep_c1103	rrna intron-encoded homing endonuclease	5.59226e-55	0
pm_dn_rep_c1104	t02955probable cytochrome p450 monooxygenase - maize	3.34771e-102	1	-
pm_dn_rep_c1105	senescence-associated protein	2.56209e-69	0
pm_dn_rep_c1106	UNKNOWN	2.52234e-41	0
pm_dn_rep_c1107	unknow protein	4.02914e-39	0
pm_dn_rep_c1108	hypothetical protein SORBIDRAFT_1138s002030	1.43231e-56	0
pm_dn_rep_c1109	UNKNOWN	3.06041e-34	0
pm_dn_rep_c1110	hypothetical protein SORBIDRAFT_0016s002040	1.30136e-44	0
pm_rep_c1111	heat shock protein 90	0	5	-
pm_dn_rep_c1112	senescence-associated protein	2.15721e-51	0
pm_rep_c1113	senescence-associated protein	5.76439e-64	0
pm_dn_rep_c1114	t02955probable cytochrome p450 monooxygenase - maize	2.67158e-74	2	EC:1.14.14.1; EC:1.14.14
pm_rep_c1115	UNKNOWN	8.08062e-27	0
pm_dn_rep_c1116	rrna intron-encoded homing endonuclease	2.47064e-44	0
pm_dn_rep_c1117	t02955probable cytochrome p450 monooxygenase - maize	2.62364e-57	2	-
pm_rep_c1118	atp synthase subunit mitochondrial-like	0	17	EC:3.6.1; EC:3.6.1.3; EC:3.6.1.15
pm_rep_c1119	metallocarboxypeptidase inhibitor	6.84174e-64	3	-
pm_rep_c1120	cytochrome p450 monooxygenase	8.87269e-58	2	-
pm_dn_rep_c1121	t02955probable cytochrome p450 monooxygenase - maize	8.66941e-52	3
pm_rep_c1122	t02955probable cytochrome p450 monooxygenase - maize	1.1209e-58	0
pm_dn_rep_c1123	hypothetical protein OXYTRI_13059	7.79079e-28	0
pm_rep_c1124	hypothetical protein SORBIDRAFT_05g016477	3.32387e-52	0
pm_dn_rep_c1125	t02955probable cytochrome p450 monooxygenase - maize	2.01376e-58	0
pm_dn_rep_c1126	hypothetical protein SORBIDRAFT_0070s002020	5.57714e-56	0
pm_dn_rep_c1127	rrna intron-encoded homing endonuclease	1.02759e-53	0
pm_rep_c1128	rrna intron-encoded homing endonuclease	1.04508e-29	0
pm_dn_rep_c1129	predicted protein, partial	7.61532e-63	0
pm_rep_c1130	cell wall-associated partial	5.24781e-63	3	-
pm_rep_c1131	hypothetical protein SORBIDRAFT_0070s002020	6.81337e-58	0
pm_dn_rep_c1132	hypothetical protein MTR_5g051180	2.45225e-87	0
pm_dn_rep_c1133	cell wall-associated partial	1.48932e-61	3	EC:4.1.1.39
pm_rep_c1134	cellulose synthase-like family protein	0	5	EC:2.4.1.12; EC:2.4.1
pm_rep_c1135	hypothetical protein MELLADRAFT_90079	6.94072e-30	0
pm_dn_rep_c1136	predicted protein, partial	6.11474e-52	0
pm_rep_c1137	hypothetical protein SORBIDRAFT_0070s002020	6.03459e-58	0
pm_rep_c1138	hypothetical protein SORBIDRAFT_0016s002040	1.36102e-38	0
pm_dn_rep_c1139	cell wall-associated hydrolase	7.445e-73	2	-
pm_dn_rep_c1140	hypothetical protein SORBIDRAFT_0070s002020	2.37033e-58	0
pm_rep_c1141	thn2_wheat ame: full=alpha-2-purothionin contains: ame: full=alpha-2-purothionin contains: ame: full=acidic protein flags: precursor	6.12887e-36	2
pm_dn_rep_c1142	atp synthase subunit beta	2.6165e-84	0
pm_dn_rep_c1143	senescence-associated protein, putative	2.04231e-106	0
pm_dn_rep_c1144	metallocarboxypeptidase inhibitor	1.31707e-63	3	-
pm_dn_rep_c1145	hypothetical protein F775_27689	1.6103e-53	0
pm_rep_c1146	t02955probable cytochrome p450 monooxygenase - maize	3.76717e-67	1	-
pm_dn_rep_c1147	atp synthase subunit beta	5.9018e-91	0
pm_rep_c1148	t02955probable cytochrome p450 monooxygenase - maize	2.95561e-63	0
pm_dn_rep_c1149	hypothetical protein MTR_5g051180	1.63238e-77	0
pm_rep_c1150	senescence-associated protein	1.91779e-62	0
pm_dn_rep_c1151	Tar1p	1.01588e-35	0
pm_dn_rep_c1152	atp synthase subunit beta	3.90333e-86	0
pm_rep_c1153	cytochrome p450 monooxygenase	5.54885e-58	2	-
pm_rep_c1154	elongation factor 2-like isoform x1	0	4	EC:3.6.1; EC:3.6.1.15
pm_dn_rep_c1155	atp synthase subunit beta	8.33572e-96	0
pm_rep_c1156	phenylalanine ammonia-lyase	0	6	EC:4.3.1.24; EC:4.3.1.25
pm_c1157	endoplasmin homolog	0	26	-
pm_c1158	sucrose synthase 2 isoform x1	0	14	EC:2.4.1.13; EC:2.4.1
pm_rep_c1159	phosphoenolpyruvate carboxylase	0	5	EC:4.1.1; EC:4.1.1.31
pm_dn_rep_c1160	rrna intron-encoded homing endonuclease	1.64939e-63	0
pm_c1161	pyrophosphate-energized vacuolar membrane proton pump-like	0	7	EC:3.6.1.1; EC:3.6.1
pm_rep_c1162	5-methyltetrahydropteroyltriglutamate--homocysteine methyltransferase-like isoform x2	0	5	EC:2.1.1.14; EC:2.1.1
pm_rep_c1163	transmembrane 9 superfamily member 4-like	0	1	-
pm_dn_rep_c1164	hypothetical protein CH29B_p069 (chloroplast) (chloroplast)	4.45792e-51	1	-
pm_rep_c1165	vacuolar atpase b subunit	0	7	-
pm_rep_c1166	sucrose transporter	0	3	-
pm_rep_c1167	atp synthase beta chain	0	9	EC:3.6.1; EC:3.6.1.3; EC:3.6.1.15
pm_rep_c1168	tubulin beta-6 chain isoform x2	0	8	EC:3.6.1; EC:3.6.1.15
pm_rep_c1169	adenosyl homocysteine hydrolase1 isoform 1	0	3	EC:3.3.1.1; EC:3.3.1
pm_c1170	probable linoleate 9s-lipoxygenase 4-like	0	6	EC:1.13.11
pm_c1171	tpa: udp-glucose 6-dehydrogenase	0	3	EC:1.1.1.22
pm_c1172	polyadenylate-binding protein 2-like	0	3	-
pm_rep_c1173	allene oxide synthase 2-like	0	3	-
pm_c1174	glycine dehydrogenase	0	5	EC:1.4.4.2
pm_c1175	endoglucanase 10-like	0	4	EC:3.2.1.4
pm_rep_c1176	atp synthase beta chain	0	9	EC:3.6.1; EC:3.6.1.3; EC:3.6.1.15
pm_c1177	atp synthase subunit 1	0	10	EC:3.6.1; EC:3.6.1.3; EC:3.6.1.15
pm_rep_c1178	phosphoribulokinase precursor	0	8	EC:2.7.1.19
pm_c1179	nadp-specific isocitrate dehydrogenase	0	6	EC:1.1.1.42; EC:1.1.1
pm_rep_c1180	PREDICTED: uncharacterized protein LOC101767234 isoform X1	0	1	-
pm_rep_c1181	apocytochrome b	0	11	EC:1.10.2; EC:1.10.2.2
pm_rep_c1182	long chain acyl- synthetase 8-like	0	5	-
pm_rep_c1183	tpa: peptidyl-prolyl isomerase	0	4	EC:5.2.1.8
pm_c1184	nac domain-containing protein 55-like	0	5	-
pm_rep_c1185	alcohol dehydrogenase	0	4	EC:1.1.1.1
pm_dn_c1186	tpa: malic enzyme	0	5	EC:1.1.1.38; EC:1.1.1.39
pm_c1187	dnaj chaperone family protein	0	7	-
pm_c1188	magnesium-protoporphyrin ix monomethyl ester	0	14	EC:1.14.13.81; EC:1.14.13
pm_rep_c1189	bag family molecular chaperone regulator 6-like	0	1	-
pm_rep_c1190	bidirectional sugar transporter sweet13-like	1.77753e-166	3	-
pm_rep_c1191	xyloglucan endotransglucosylase hydrolase protein 23 precursor	0	7	EC:2.4.1.207
pm_c1192	long chain acyl- synthetase 4-like	0	2	-
pm_rep_c1193	unknow protein	1.08363e-76	0
pm_c1194	ru large subunit-binding protein subunit chloroplastic isoform x2	0	4	-
pm_rep_c1195	histone h1 h5 domain family protein	4.28447e-23	4	-
pm_rep_c1196	malate cytoplasmic	0	6	EC:1.1.1.37
pm_c1197	70 kda peptidyl-prolyl isomerase-like isoform x2	0	3	-
pm_rep_c1198	probable mediator of rna polymerase ii transcription subunit 37c-like	0	1	-
pm_rep_c1199	ring finger and chy zinc finger domain-containing protein 1 isoform x1	3.72262e-100	1	-
pm_c1200	oxygen-evolving enhancer protein 3- chloroplastic-like	4.19452e-105	5	-
pm_c1201	beta-glucosidase 7-like isoform x1	0	6	EC:3.2.1.117; EC:3.2.1.21; EC:3.2.1.25; EC:3.2.1.88; EC:3.2.1.23; EC:3.2.1.39; EC:3.2.1; EC:3.2.1.118; EC:3.2.1.38
pm_rep_c1202	cell wall-associated partial	4.72855e-60	3	-
pm_rep_c1203	stachyose synthase precursor	0	2	EC:2.4.1.82; EC:2.4.1
pm_c1204	ribulose- -bisphosphate carboxylase oxygenase	0	5	EC:4.1.1.39
pm_dn_rep_c1205	rrna intron-encoded homing endonuclease	6.06145e-43	0
pm_dn_rep_c1206	rrna intron-encoded homing endonuclease	1.50636e-33	0
pm_c1207	peroxisomal acyl-coenzyme a oxidase 1-like	0	6	EC:1.3.99.3; EC:1.3.3.6
pm_rep_c1208	l-ascorbate peroxidase cytosolic-like	0	4	EC:1.11.1.7; EC:1.11.1.11
pm_rep_c1209	beta-glucosidase 30-like	0	2	-
pm_rep_c1210	caffeoyl- 3-o-methyltransferase 1	5.72583e-165	6	EC:2.1.1; EC:2.1.1.104
pm_rep_c1211	burp domain-containing protein 13-like	1.62171e-116	0
pm_c1212	phospho-2-dehydro-3-deoxyheptonate aldolase 1	0	4	EC:2.5.1.54
pm_c1213	cysteine protease 1 precursor	0	2	EC:3.4
pm_dn_rep_c1214	cytochrome p450 liketbp	2.76524e-32	0
pm_rep_c1215	nadh dehydrogenase subunit 5	0	5	EC:1.6.99.5; EC:1.6.99.3; EC:1.6.5.3
pm_rep_c1216	aspartic proteinase oryzasin-1-like	0	3	EC:3.4.23
pm_rep_c1217	eukaryotic initiation factor 4a	0	4	EC:3.6.1; EC:3.6.1.15
pm_c1218	catalase isozyme 3-like isoform x2	0	7	EC:1.11.1.7; EC:1.11.1.6
pm_rep_c1219	probable o-methyltransferase 2-like	0	3	EC:2.1.1
pm_rep_c1220	low quality protein: protein time for coffee-like	0	0
pm_rep_c1221	14-3-3-like protein	2.88015e-171	1	-
pm_dn_c1222	structural polyprotein	0	2	-
pm_c1223	probable cellulose synthase a catalytic subunit 1	0	8	EC:2.4.1.12; EC:2.4.1
pm_rep_c1224	xyloglucan endotransglucosylase hydrolase protein 22-like	5.28887e-179	7	EC:2.4.1.207
pm_c1225	atp-citrate synthase alpha chain protein 3-like isoform x1	0	4	EC:2.3.3.8
pm_c1226	protein ethylene insensitive 3-like	0	4	-
pm_rep_c1227	sucrose synthase	0	4	EC:2.4.1.13; EC:2.4.1
pm_c1228	cathepsin b-like isoform x1	0	3	EC:3.4.22; EC:3.4
pm_rep_c1229	protochlorophyllide reductase b	0	6	EC:1.3.1.33
pm_c1230	PREDICTED: uncharacterized protein LOC101778255	0	0
pm_c1231	triose phosphate phosphate chloroplastic-like isoform x2	0	4	-
pm_c1232	protein disulfide isomerase	0	7	EC:5.3.4.1
pm_rep_c1233	hypothetical protein	1.65128e-72	0
pm_dn_rep_c1234	rrna intron-encoded homing endonuclease	1.19453e-60	0
pm_rep_c1235	nuclease harbi1-like	0	0
pm_c1236	probable cellulose synthase a catalytic subunit 8	0	8	EC:2.4.1.12; EC:2.4.1
pm_c1237	cationic peroxidase spc4-like	7.14227e-106	2	-
pm_rep_c1238	cell wall-associated hydrolase	2.07069e-65	2	-
pm_rep_c1239	16kda membrane protein	2.2406e-75	12	-
pm_rep_c1240	60s ribosomal protein l5-1	0	4	-
pm_c1241	elongation factor 1-alpha	0	5	EC:3.6.1; EC:3.6.1.15
pm_rep_c1242	metallothionein-like protein 1a-like	6.84306e-15	1	-
pm_c1243	cobra-like protein 4 precursor	0	3	-
pm_c1244	40s ribosomal protein s4	1.0606e-164	6	-
pm_c1245	dehydroascorbate reductase	1.08806e-146	2	EC:1.8.5.1
pm_c1246	probable mixed-linked glucan synthase 6-like isoform x2	0	5	EC:2.4.1.12; EC:2.4.1
pm_c1247	alpha- -glucan-protein synthase	0	10	-
pm_c1248	pyrophosphate-energized vacuolar membrane proton pump-like isoform x3	0	6	EC:3.6.1.1; EC:3.6.1
pm_c1249	chaperone dna j2	0	7	-
pm_c1250	thioredoxin transketolase fusion protein	0	8	EC:2.2.1.1
pm_c1251	glutamate dehydrogenase 2-like	0	11	EC:1.4.1.2
pm_rep_c1252	PREDICTED: uncharacterized protein LOC101781061	3.20492e-22	0
pm_dn_rep_c1253	hypothetical protein OXYTRI_13058	1.45582e-48	0
pm_c1254	cbl-interacting protein kinase 9-like	0	4	EC:2.7.11
pm_rep_c1255	stem-specific protein tsjt1-like	1.10665e-155	0
pm_rep_c1256	hypothetical protein OXYTRI_14248	1.51444e-70	0
pm_c1257	aldehyde dehydrogenase family 2 member mitochondrial-like	0	2	EC:1.2.1.3
pm_rep_c1258	60s ribosomal protein l3	0	3	-
pm_dn_rep_c1259	unknow protein	5.17131e-74	0
pm_rep_c1260	cytochrome b6-f complex iron-sulfur subunit	1.60396e-121	25	EC:1.10.9; EC:1.10.2; EC:1.10.9.1; EC:1.10.2.2
pm_c1261	udp-glucuronic acid decarboxylase	0	4	-
pm_c1262	eukaryotic translation initiation factor 5	0	3	-
pm_rep_c1263	auxin-repressed kda protein	9.74908e-49	0
pm_c1264	kelch repeat-containing f-box family expressed	0	0
pm_c1265	pyruvate decarboxylase	0	3	EC:4.1.1.1
pm_rep_c1266	UNKNOWN	1.39937e-33	0
pm_dn_rep_c1267	UNKNOWN	1.4457e-25	0
pm_rep_c1268	l-ascorbate peroxidase cytosolic-like isoform x2	1.16482e-149	4	EC:1.11.1.7
pm_c1269	cytochrome b6 f complex subunit iv	1.28966e-103	7	-
pm_rep_c1270	60s ribosomal protein l5-1	0	4	-
pm_rep_c1271	auxin-responsive protein iaa13-like isoform x2	5.75059e-104	6	-
pm_c1272	nucleolysin tiar	0	3	-
pm_rep_c1273	fructose-bisphosphate aldolase	0	7	EC:4.1.2.13
pm_rep_c1274	hypothetical protein OXYTRI_13058	5.40676e-67	0
pm_c1275	serine hydroxymethyltransferase	0	4	EC:2.1.2.1
pm_rep_c1276	glutathione transferase iii	2.66672e-135	2	EC:2.5.1.18
pm_c1277	PREDICTED: uncharacterized protein LOC101767723 isoform X2	0	0
pm_rep_c1278	glycosyl hydrolase family 3 n terminal domain containing expressed	0	5	EC:6.1.1
pm_rep_c1279	minor allergen alt a 7	4.66465e-129	5	-
pm_c1280	ferredoxin--nadp leaf chloroplastic-like isoform x2	0	25	-
pm_c1281	rna-binding protein fus-like isoform x2	2.24732e-123	0
pm_c1282	probable cellulose synthase a catalytic subunit 6	0	8	EC:2.4.1.12; EC:2.4.1
pm_rep_c1283	gdsl esterase lipase at5g45910-like	2.75389e-174	3	-
pm_c1284	lysine-specific histone demethylase 1	0	3	-
pm_rep_c1285	2-cys peroxiredoxin bas1	3.49588e-142	3	EC:1.11.1.15
pm_rep_c1286	photosystem i reaction center subunit chloroplastic-like	4.74734e-47	4	-
pm_c1287	calreticulin-3-like isoform x1	0	5	-
pm_rep_c1288	40s ribosomal protein s8	2.09676e-101	5	-
pm_rep_c1289	dna-binding protein mnb1b	5.71168e-23	2	-
pm_dn_rep_c1290	t02955probable cytochrome p450 monooxygenase - maize	4.73435e-66	1	-
pm_rep_c1291	tubulin alpha-3 chain	0	8	EC:3.6.1; EC:3.6.1.15
pm_rep_c1292	hypothetical protein Csp_D29540	3.99169e-80	0
pm_c1293	cell division cycle protein 48 homolog isoform x2	0	4	-
pm_rep_c1294	proline-rich protein 4-like	1.13692e-65	0
pm_c1295	PREDICTED: unknown protein DS12 from 2D-PAGE of leaf, chloroplastic-like isoform X4	1.22614e-143	13	-
pm_c1296	respiratory burst oxidase protein d variant alpha	0	4	EC:1.11.1.7
pm_rep_c1297	ribosomal protein s7	3.23483e-99	6	-
pm_c1298	atp synthase gamma chain chloroplast (h(+)-transporting two-sector atpase f -atpase atpc1)	0	13	EC:3.6.1; EC:3.6.1.3; EC:3.6.1.15
pm_rep_c1299	xylanase inhibitor protein 1-like	0	4	-
pm_c1300	alanine aminotransferase 2	0	3	-
pm_c1301	cytochrome p450-like protein isoform 1 isoform x1	0	7	EC:1.14.13.70; EC:1.14.13
pm_rep_c1302	chlorophyll a b-binding apoprotein cp26 precursor	1.94459e-167	13	-
pm_rep_c1303	hypothetical protein	2.03099e-41	0
pm_dn_rep_c1304	cell wall-associated partial	3.10168e-69	3	EC:4.1.1.39
pm_c1305	bisphosphoglycerate-independent phosphoglycerate mutase	0	7	EC:5.4.2.1
pm_c1306	clathrin heavy chain 1-like	0	6	-
pm_c1307	linoleate 9s-lipoxygenase 3-like	0	9	EC:1.13.11
pm_c1308	histidine amino acid transporter	0	2	-
pm_c1309	3-ketoacyl- thiolase peroxisomal-like	0	2	-
pm_c1310	chaperonin 60	0	4	-
pm_rep_c1311	hypothetical protein	1.08903e-10	0
pm_c1312	PREDICTED: uncharacterized protein LOC101763951	7.06434e-116	10	-
pm_c1313	v-type proton atpase catalytic subunit a-like	0	7	EC:3.6.1; EC:3.6.1.3; EC:3.6.1.15
pm_rep_c1314	fructose-bisphosphate aldolase	0	6	EC:4.1.2.13
pm_dn_rep_c1315	hypothetical protein SORBIDRAFT_0016s002240	4.54657e-113	0
pm_c1316	galactinol synthase 2-like	0	2	EC:2.4.1.123; EC:2.4.1
pm_dn_c1317	hypothetical protein SORBIDRAFT_05g016477	1.72465e-35	0
pm_rep_c1318	chlorophyll a-b binding protein 1	4.22208e-141	7	-
pm_rep_c1319	f-box lrr-repeat protein 13-like	0	0
pm_c1320	lichenase-2 precursor	0	2	-
pm_c1321	probable sodium metabolite cotransporter chloroplastic-like	0	10	-
pm_rep_c1322	photosystem i reaction center subunit iii	2.55379e-122	6	-
pm_c1323	probable serine incorporator-like	0	3	-
pm_rep_c1324	translationally-controlled tumor protein homolog	1.63163e-103	1	-
pm_c1325	phosphoglycerate kinase	0	8	EC:2.7.2.3
pm_c1326	shaggy-related protein kinase eta	0	3	-
pm_c1327	caffeic acid 3-o-methyltransferase	0	6	EC:2.1.1.68; EC:2.1.1.6; EC:2.1.1
pm_c1328	proton pump-interactor 1-like	0	3	-
pm_c1329	monodehydroascorbate reductase-like	0	5	EC:1.6.5.4
pm_c1330	actin- expressed	0	1	-
pm_c1331	light-induced protein 1-like	1.54491e-39	1	-
pm_c1332	omega-6 fatty acid endoplasmic reticulum isozyme 2-like	0	3	EC:1.14.19
pm_c1333	probable cellulose synthase a catalytic subunit 5	0	8	EC:2.4.1.12; EC:2.4.1
pm_c1334	PREDICTED: uncharacterized protein LOC101772610 isoform X1	0	11	-
pm_c1335	petal death isoform x2	0	2	-
pm_rep_c1336	PREDICTED: B2 protein-like	0	2
pm_rep_c1337	aquaporin tip1-1-like	1.35978e-75	4	-
pm_c1338	histidine decarboxylase-like	0	6	-
pm_rep_c1339	aquaporin pip2-5-like	0	4	-
pm_c1340	pyruvate cytosolic isozyme	0	8	EC:2.7.1.40
pm_c1341	riboflavin biosynthesis protein chloroplastic-like isoform x1	0	4	EC:3.5.4; EC:3.5.4.25; EC:4.1.99.12
pm_rep_c1342	photosystem ii protein m	2.95025e-23	6	-
pm_rep_c1343	hypothetical protein	2.26922e-32	0
pm_c1344	vacuolar-sorting receptor 1-like isoform x4	0	1	-
pm_c1345	protein tify 10b-like	1.13412e-149	0
pm_c1346	sodium-coupled neutral amino acid transporter 4-like	0	1	-
pm_c1347	tryptophan synthase beta chain chloroplastic-like	0	4	EC:4.2.1.20
pm_dn_rep_c1348	hypothetical protein SORBIDRAFT_05g016477	5.34978e-46	0
pm_c1349	acetyl-coenzyme a carboxylase	0	6	EC:6.4.1; EC:6.4.1.2; EC:6.3.4.14
pm_rep_c1350	orf16-lacz fusion partial	4.93756e-60	0
pm_c1351	udp-glucuronate:xylan alpha-glucuronosyltransferase 1-like	0	5	EC:2.4.1.17
pm_rep_c1352	tpa: partial	5.6384e-101	1	-
pm_rep_c1353	polyamine oxidase-like isoform x4	3.40267e-173	2	-
pm_rep_c1354	3-ketoacyl- synthase 10-like	0	7	-
pm_c1355	26s protease regulatory subunit 4 homolog	0	7	-
pm_c1356	chaperone protein	0	2	-
pm_rep_c1357	early response to dehydration 15-like protein	2.08581e-73	0
pm_c1358	nucellin-like aspartic protease	0	2	EC:3.4.23
pm_c1359	synaptic glycoprotein sc2	4.42907e-177	13	EC:2.3.1.85; EC:1.3.1.38
pm_c1360	cyclin-dependent kinase f-4-like isoform x2	0	3	-
pm_rep_c1361	hypothetical protein MTR_5g051030	8.34696e-114	0
pm_dn_rep_c1362	hypothetical protein OXYTRI_13059	1.79447e-31	0
pm_rep_c1363	rrna intron-encoded homing endonuclease	4.3335e-46	0
pm_c1364	v-type proton atpase subunit c-like	0	21	EC:3.6.1; EC:3.6.1.3; EC:3.6.1.15
pm_c1365	hexose carrier protein hex6-like	2.42014e-65	4	-
pm_c1366	formate--tetrahydrofolate ligase-like	0	4	EC:6.3.4.3
pm_c1367	aspartate cytoplasmic-like	0	19	EC:2.6.1.9; EC:2.6.1.57; EC:2.6.1.5; EC:2.6.1.1
pm_c1368	succinyl- ligase beta-chain	0	14	EC:6.2.1.5; EC:6.2.1
pm_rep_c1369	udp-glucuronic acid decarboxylase 2-like	0	3	-
pm_dn_rep_c1370	PREDICTED: uncharacterized protein LOC101218508, partial	3.64466e-57	0
pm_c1371	malate dehydrogenase	0	14	EC:1.1.1.82
pm_c1372	calcium-dependent protein kinase 4-like	0	4	-
pm_rep_c1373	hypothetical protein Csp_D29540	6.80859e-59	0
pm_rep_c1374	tpa: low quality protein: general regulatory factor1	0	8	-
pm_rep_c1375	peroxisomal fatty acid beta-oxidation multifunctional isoform x2	0	9	EC:1.1.1.35
pm_rep_c1376	s-adenosylmethionine decarboxylase	0	4	EC:4.1.1.50
pm_c1377	sedoheptulose- - chloroplastic-like	0	26	EC:3.1; EC:3.1.3.23; EC:3.1.3.11; EC:3.1.3.41
pm_c1378	formate dehydrogenase mitochondrial-like	0	4	-
pm_c1379	vesicle-associated membrane protein 725-like	1.93578e-127	2	-
pm_c1380	caffeoyl- o-methyltransferase 1	1.37833e-163	2	EC:2.1.1
pm_c1381	dentin sialophospho isoform x1	6.76404e-88	0
pm_rep_c1382	pyruvate cytosolic isozyme-like	0	8	EC:2.7.1.40
pm_rep_c1383	nadh dehydrogenase subunit 4	5.51413e-100	5	EC:1.6.99.5; EC:1.6.99.3; EC:1.6.5.3
pm_dn_rep_c1384	rrna intron-encoded homing endonuclease	5.64443e-39	0
pm_dn_rep_c1385	cell wall-associated partial	4.7839e-61	2
pm_c1386	two-component response regulator-like prr73-like isoform x7	0	2	-
pm_c1387	serine threonine-protein phosphatase 2a 65 kda regulatory subunit a beta isoform-like isoform x2	0	0
pm_rep_c1388	hypothetical protein Csp_D29560	1.00875e-56	0
pm_c1389	salicylic acid-induced fragment 1 protein	8.84076e-100	2	-
pm_c1390	guanine nucleotide-binding protein beta subunit-like protein	0	0
pm_c1391	tpa: trehalose phosphatase synthase family protein	0	4	-
pm_c1392	dicarboxylate transporter chloroplastic-like	0	4	-
pm_rep_c1393	gf14-b protein	0	11	-
pm_rep_c1394	nonspecific lipid-transfer protein 3 precursor	1.63805e-39	2	-
pm_c1395	spermidine synthase 1	0	3	-
pm_dn_rep_c1396	hypothetical protein	2.73004e-47	0
pm_c1397	probable iron ascorbate oxidoreductase ddb_g0283291-like	1.92232e-69	3	EC:1.14.11
pm_c1398	phospholipase d alpha 1	0	6	EC:3.1; EC:3.1.4.4; EC:3.1.1
pm_rep_c1399	ap2 erebp transcription factor superfamily protein	4.26083e-99	5	-
pm_rep_c1400	gdsl esterase lipase at5g45910-like	0	2	-
pm_c1401	isoflavone reductase homolog irl-like	0	0
pm_c1402	nicotianamine aminotransferase a-like	0	5	-
pm_c1403	phosphoenolpyruvate carboxylase	0	5	EC:4.1.1; EC:4.1.1.31
pm_c1404	leucine-rich repeat extensin-like protein 1-like isoform x1	2.51551e-23	2	-
pm_rep_c1405	membrane protein	3.536e-84	0
pm_dn_rep_c1406	rrna intron-encoded homing endonuclease	1.45159e-51	0
pm_c1407	dead-box atp-dependent rna helicase 47a-like	0	8	EC:3.6.1; EC:3.6.1.15
pm_c1408	succinate dehydrogenase	0	3	-
pm_rep_c1409	polyubiquitin 3	3.90357e-131	5	-
pm_c1410	actin family protein isoform 1	0	1	-
pm_c1411	histone mrna exonuclease 1	0	4	EC:3.1
pm_rep_c1412	ubiquitin-conjugating enzyme	6.28506e-103	11	-
pm_rep_c1413	hypothetical protein Csp_D29560	8.23557e-73	0
pm_c1414	acetyl-coenzyme a carboxylase	0	6	EC:6.4.1; EC:6.4.1.2; EC:6.3.4.14
pm_rep_c1415	heat shock cognate 70 kda protein 2	0	1	-
pm_rep_c1416	pg1 homology to homo sapiens	1.3985e-50	0
pm_c1417	superoxide dismutase	1.58578e-100	6	EC:1.15.1.1
pm_c1418	dentin sialophospho isoform x3	0	0
pm_c1419	PREDICTED: uncharacterized protein LOC101781736	2.21455e-83	0
pm_rep_c1420	cell wall-associated partial	9.39249e-67	3	-
pm_c1421	cell division cycle protein 48 homolog isoform x2	0	3	-
pm_rep_c1422	ubiquitin-conjugating enzyme e2-17 kda	5.17562e-106	3	-
pm_rep_c1423	fructose-bisphosphate aldolase cytoplasmic isozyme	1.71472e-163	6	EC:4.1.2.13
pm_dn_rep_c1424	cell wall-associated partial	3.73818e-63	3	-
pm_c1425	PREDICTED: hexokinase-5-like	0	7	EC:2.7.1.1
pm_c1426	atp-dependent clp protease atp-binding subunit clpa expressed	0	4	-
pm_c1427	zinc finger ccch domain-containing protein 33-like	0	2	-
pm_c1428	c2 domain-containing	0	10	-
pm_c1429	o-acetylserine lyase	0	5	EC:2.5.1.47
pm_c1430	hypothetical protein PHYSODRAFT_535246	1.48074e-24	0
pm_c1431	protein sgt1 homolog	0	0
pm_rep_c1432	probable mediator of rna polymerase ii transcription subunit 37c	0	1	-
pm_c1433	low quality protein: sucrose:sucrose 1-fructosyltransferase-like	0	2	EC:3.2.1.26; EC:3.2.1.48; EC:3.2.1
pm_c1434	dna repair protein rad23	6.61963e-132	7	-
pm_rep_c1435	phosphoenolpyruvate partial	0	7	EC:4.1.1; EC:4.1.1.49
pm_dn_rep_c1436	hypothetical protein MTR_5g051180	3.26794e-99	0
pm_c1437	choline-phosphate cytidylyltransferase b-like	0	2	-
pm_c1438	chitinase 1-like	6.20789e-170	2	-
pm_rep_c1439	ethylene-responsive transcription factor rap2-4-like	8.378e-102	5	-
pm_c1440	lhy protein isoform x1	0	9	-
pm_rep_c1441	eukaryotic translation initiation factor 5a	5.00466e-107	4	-
pm_c1442	metallothionein-like protein 2c-like	5.68802e-13	0
pm_c1443	ethylene-responsive transcription factor 1-like	2.6947e-180	7	-
pm_c1444	plasma membrane h+-transporting atpase-like protein	0	9	EC:3.6.1; EC:3.6.1.3; EC:3.6.3.6; EC:3.6.1.15
pm_rep_c1445	cell wall-associated partial	1.81363e-53	0
pm_rep_c1446	14-3-3-like protein	7.20966e-179	1	-
pm_rep_c1447	cell wall-associated partial	5.97283e-68	4	EC:4.1.1.39
pm_c1448	transaldolase 2	0	10	EC:2.2.1.2
pm_c1449	hydroxypyruvate reductase	0	6	-
pm_c1450	glucose-6-phosphate isomerase	0	13	EC:5.3.1.9
pm_c1451	heat shock protein sti	0	0
pm_c1452	probable rhamnose biosynthetic enzyme 1-like	0	3	EC:4.2.1.46
pm_rep_c1453	glyceraldehyde-3-phosphate dehydrogenase cytosolic-like	0	8	EC:1.2.1.12
pm_c1454	retrotransposon protein	7.01091e-52	1	-
pm_rep_c1455	pyruvate cytosolic isozyme-like	0	8	EC:2.7.1.40
pm_rep_c1456	hypothetical protein AMTR_s00102p00104790	9.75048e-48	0
pm_rep_c1457	t02955probable cytochrome p450 monooxygenase - maize	4.98636e-57	1	-
pm_c1458	atp-citrate synthase beta chain protein 1-like	0	8	EC:6.2.1.5; EC:2.3.3.8; EC:6.2.1
pm_c1459	photosystem i reaction center subunit iv a	1.59136e-66	3	-
pm_c1460	ribonuclease 1-like	2.18666e-143	3	EC:3.1.31; EC:3.1; EC:3.1.27; EC:3.1.27.1
pm_rep_c1461	eukaryotic initiation factor 4a-like	0	4	EC:3.6.1; EC:3.6.1.15
pm_c1462	low quality protein: auxin transport protein big-like	0	15	-
pm_rep_c1463	60s ribosomal protein l3	0	3	-
pm_rep_c1465	60s ribosomal protein l13a	7.32666e-143	3	-
pm_rep_c1466	ferritin- chloroplastic-like	3.72785e-133	6	EC:1.16.3.1; EC:1.16.3
pm_rep_c1467	acetyl- cytosolic 1	0	2	-
pm_c1468	glucose-6-phosphate cytosolic-like	0	12	EC:5.3.1.9
pm_rep_c1469	high mobility group nucleosome-binding domain-containing protein 5-like	1.35686e-36	0
pm_c1470	telomere repeat-binding protein 5-like isoform x2	0	2	-
pm_c1471	probable polygalacturonase non-catalytic subunit jp650-like isoform x1	0	0
pm_rep_c1472	amino acid permease 3-like	0	1	-
pm_c1473	adenylate kinase	9.40362e-154	9	EC:2.7.4.3
pm_rep_c1474	phenylalanine tyrosine ammonia-lyase-like	0	6	EC:4.3.1.24; EC:4.3.1.25
pm_rep_c1475	photosystem i reaction center subunit chloroplastic-like	6.52357e-62	10	-
pm_c1476	mitochondrial outer membrane protein porin 1-like	0	5	-
pm_rep_c1477	protein tar1	2.05919e-51	0
pm_dn_rep_c1478	t02955probable cytochrome p450 monooxygenase - maize	3.10258e-54	3
pm_rep_c1479	protein early responsive to dehydration 15-like	3.25138e-20	0
pm_c1480	40s ribosomal protein s3a	1.80968e-172	4	-
pm_dn_rep_c1481	rrna intron-encoded homing endonuclease	3.32504e-46	0
pm_c1482	carrier protein mitochondrial-like	0	5	-
pm_c1483	ein3-binding f-box protein 1-like	0	0
pm_rep_c1484	hypothetical protein	3.29345e-55	0
pm_rep_c1485	tubulin alpha-1 chain	0	8	EC:3.6.1; EC:3.6.1.15
pm_c1486	homeodomain leucine zipper protein cphb-5	1.30969e-134	5	-
pm_c1487	PREDICTED: uncharacterized protein LOC101768056	0	2	-
pm_c1489	PREDICTED: uncharacterized protein LOC101771398	0	0
pm_c1490	probable mediator of rna polymerase ii transcription subunit 26b-like	0	7	-
pm_c1491	chorismate synthase chloroplastic-like	0	9	EC:4.2.3.5
pm_rep_c1492	pg1 homology to homo sapiens	1.20699e-54	0
pm_rep_c1493	hypothetical protein	2.65512e-50	0
pm_c1494	tpa: acting on ester bond	0	2	-
pm_c1495	lob domain-containing protein 41-like	1.91693e-127	0
pm_c1496	poly -binding protein	0	3	-
pm_rep_c1497	stem-specific protein tsjt1-like	9.33534e-150	0
pm_c1498	snf1-related protein kinase regulatory subunit gamma-1-like	0	2	-
pm_rep_c1499	protein tar1	6.95606e-68	0
pm_c1500	fiber protein fb2	1.26011e-11	0
pm_rep_c1501	bag family molecular chaperone regulator 6-like	5.51663e-158	1	-
pm_rep_c1502	rrna intron-encoded homing endonuclease	2.84655e-29	0
pm_c1503	inactive poly	0	2	EC:2.4.2.30
pm_c1504	gtp-binding nuclear protein ran-a1	1.38597e-138	7	EC:3.6.1; EC:3.6.1.15
pm_c1505	eukaryotic initiation factor 5c cg2922- isoform f isoform 1	0	3	-
pm_c1506	triosephosphate cytosolic	2.76735e-161	22	EC:5.3.1.1
pm_dn_rep_c1507	unknow protein	2.23095e-68	0
pm_dn_rep_c1508	hypothetical protein OXYTRI_13059	4.21261e-26	0
pm_rep_c1509	thn2_wheat ame: full=alpha-2-purothionin contains: ame: full=alpha-2-purothionin contains: ame: full=acidic protein flags: precursor	1.67624e-33	2
pm_rep_c1510	5-methyltetrahydropteroyltriglutamate--homocysteine methyltransferase-like	0	5	EC:2.1.1.14; EC:2.1.1
pm_rep_c1511	papain-like cysteine proteinase	0	2	EC:3.4
pm_rep_c1512	60s ribosomal protein l7-2	1.36118e-127	1	-
pm_c1513	PREDICTED: uncharacterized protein LOC101782276	0	7	-
pm_c1514	acoc_orysj ame: full= aconitate cytoplasmic short=aconitase ame: full=citrate hydro-lyase	0	6	EC:4.2.1.3
pm_c1515	f-box kelch-repeat protein at1g74510-like	0	0
pm_dn_rep_c1516	rrna intron-encoded homing endonuclease	9.32547e-30	0
pm_rep_c1517	actin-1-like isoform x2	0	3	-
pm_c1518	ran gtp binding protein	2.43556e-140	7	EC:3.6.1; EC:3.6.1.15
pm_rep_c1519	f-box kelch-repeat protein at1g22040-like isoform x1	0	0
pm_c1520	tpa: gid1-like gibberellin receptor	0	2	-
pm_c1521	homeobox protein knotted-1-like 11-like isoform x1	4.05945e-178	5	-
pm_rep_c1522	PREDICTED: uncharacterized protein LOC101775610	0	2	EC:3.1
pm_c1523	probable cytokinin riboside 5 -monophosphate phosphoribohydrolase logl10-like isoform x2	4.30641e-144	3	-
pm_dn_rep_c1524	hypothetical protein MTR_5g051010	3.88045e-69	0
pm_c1525	senescence-associated protein dh	4.62307e-171	2	-
pm_c1526	wrky dna-binding domain superfamily protein	5.57577e-171	20	-
pm_c1527	staphylococcal nuclease domain-containing protein 1-like isoform x2	0	6	-
pm_rep_c1528	hypothetical protein Csp_D29560	8.67821e-47	0
pm_c1529	cytochrome c1- heme mitochondrial-like	0	2	-
pm_c1530	protein transport protein sec31-like	0	0
pm_c1531	rna binding protein	0	5	-
pm_c1532	fasciclin-like arabinogalactan protein 16-like	0	0
pm_rep_c1533	methionine adenosyltransferase	4.47426e-180	7	EC:2.5.1.6
pm_rep_c1534	vacuolar atp synthase 16 kda proteolipid subunit	3.00944e-73	8	EC:3.6.1; EC:3.6.1.3; EC:3.6.3.6; EC:3.6.1.15
pm_c1535	aldehyde dimeric nadp-preferring	0	3	EC:1.2.1.5
pm_c1536	co-chaperone protein sba1	2.43322e-62	3	-
pm_rep_c1537	thn2_wheat ame: full=alpha-2-purothionin contains: ame: full=alpha-2-purothionin contains: ame: full=acidic protein flags: precursor	9.26223e-34	2
pm_rep_c1538	PREDICTED: uncharacterized protein At5g39570-like	5.35707e-76	0
pm_rep_c1539	hypothetical chloroplast rf68	3.80973e-56	1	-
pm_rep_c1540	tpa: tubulin alpha-1 chain	0	8	EC:3.6.1; EC:3.6.1.15
pm_c1541	3-ketoacyl- thiolase peroxisomal-like	0	2	-
pm_c1542	rab gdp dissociation inhibitor alpha	0	3	-
pm_c1543	vesicle transport v-snare 13	1.6517e-124	5	-
pm_rep_c1544	chlorophyll a-b binding protein 4	2.66294e-157	11	-
pm_c1545	histidine kinase 3-like isoform x6	0	27	EC:2.7.3; EC:2.7.13.3
pm_c1546	hypothetical protein	3.43779e-08	0
pm_rep_c1547	hypothetical protein	8.31854e-54	0
pm_rep_c1548	protein transport protein sec61 subunit alpha-like	0	4	-
pm_c1549	rna polymerase i-specific transcription initiation factor rrn3-like isoform x1	0	0
pm_rep_c1550	60s ribosomal protein l19-3 family protein	3.70643e-91	3	-
pm_c1551	inorganic pyrophosphatase	0	21	EC:3.6.1.1; EC:3.6.1
pm_rep_c1552	peroxidase 15-like	0	4	EC:1.11.1.7
pm_c1553	geranylgeranyl hydrogenase	0	6	-
pm_rep_c1554	cytochrome b6	1.46617e-88	8	-
pm_c1555	beta-galactosidase isoform 1	0	2	EC:3.2.1.23; EC:3.2.1
pm_c1556	chaperone protein chloroplastic-like	0	4	-
pm_c1557	60s acidic ribosomal protein p1	2.39089e-34	3	-
pm_c1558	serine--glyoxylate aminotransferase-like isoform x2	0	11	-
pm_c1559	elongation factor 1-beta	1.25428e-99	3	-
pm_dn_rep_c1560	hypothetical protein	1.08797e-56	0
pm_rep_c1561	tubulin alpha-3 chain	0	8	EC:3.6.1; EC:3.6.1.15
pm_c1562	auxin-induced protein	0	2	-
pm_c1564	protein disulfide isomerase-like 2-1-like	0	7	EC:5.3.4.1
pm_rep_c1565	alcohol dehydrogenase 2	0	4	EC:1.1.1.1
pm_rep_c1566	transcription factor myb59-like	1.50274e-48	2	-
pm_c1567	alpha-galactosidase-like isoform x2	0	2	EC:3.2.1.22; EC:3.2.1
pm_c1569	oryzain beta chain-like isoform x2	0	2	EC:3.4
pm_rep_c1570	pg1 homology to homo sapiens	9.13627e-60	0
pm_c1571	uncharacterized membrane	0	6	-
pm_rep_c1572	glyceraldehyde-3-phosphate partial	5.04478e-43	8	EC:1.2.1.12
pm_c1573	endoplasmin homolog	0	6	-
pm_rep_c1574	unknow protein	7.5925e-74	0
pm_dn_rep_c1575	rrna intron-encoded homing endonuclease	2.03642e-76	0
pm_rep_c1576	heat shock cognate 70 kda protein 2-like	0	1	-
pm_rep_c1577	probable o-methyltransferase 2-like	0	3	EC:2.1.1
pm_dn_rep_c1578	cell wall-associated hydrolase	1.08944e-83	2	-
pm_c1579	phospho-2-dehydro-3-deoxyheptonate aldolase chloroplastic-like	0	4	EC:2.5.1.54
pm_c1580	nadh dehydrogenase subunit 7	0	5	-
pm_dn_rep_c1581	bag family molecular chaperone regulator 6-like	5.70538e-178	1	-
pm_c1582	stem-specific protein tsjt1-like	2.03117e-144	0
pm_rep_c1583	unknown	5.89306e-08	0
pm_c1584	atp synthase	2.35768e-99	12	-
pm_rep_c1585	rrna intron-encoded homing endonuclease	5.23208e-41	0
pm_rep_c1586	60s ribosomal protein l7a-like	4.03699e-130	4	-
pm_c1587	pyrroline 5-carboxylate reductase	7.35014e-86	7	EC:1.5.1.2
pm_rep_c1588	membrane protein	2.52233e-124	2	-
pm_c1589	2-oxoglutarate mitochondrial-like	0	3	EC:1.2.4.2
pm_rep_c1590	tpa: 40s ribosomal protein s6	1.1104e-118	3	-
pm_dn_rep_c1591	cell wall-associated partial	7.39732e-75	4	EC:4.1.1.39
pm_c1592	tropomyosin- isoforms 33 34-like	3.36698e-103	0
pm_rep_c1593	conserved hypothetical protein	2.13189e-67	0
pm_c1594	atp synthase subunit mitochondrial-like isoform x2	1.30119e-89	6	-
pm_rep_c1595	PREDICTED: B2 protein-like	5.34997e-112	12	-
pm_c1596	sucrose synthase 4-like	0	4	EC:2.4.1.13; EC:2.4.1
pm_c1599	pyruvate decarboxylase	0	3	EC:4.1.1.1
pm_c1600	transmembrane expressed	0	5	-
pm_c1601	uncharacterized wd repeat-containing	0	0
pm_c1602	glutamine synthetase	0	6	EC:6.3.1; EC:6.3.1.2
pm_rep_c1603	pg1 homology to homo sapiens	3.99714e-54	0
pm_c1604	methylenetetrahydrofolate reductase	0	3	EC:1.5.1.20
pm_rep_c1605	hypothetical protein	3.71123e-41	0
pm_c1606	transcription elongation factor spt6-like	0	3	-
pm_rep_c1607	histone	1.89841e-84	7	-
pm_dn_rep_c1608	rrna intron-encoded homing endonuclease	9.53712e-45	0
pm_c1609	elongation factor 1-delta 1	1.4635e-109	3	-
pm_c1610	nadh dehydrogenase subunit 7	6.36142e-94	5	-
pm_rep_c1611	hypothetical protein	2.37071e-63	0
pm_c1612	casein kinase i isoform delta-like	0	4	EC:2.7.11
pm_c1613	clathrin assembly protein at5g35200	0	5	-
pm_rep_c1614	n-rich protein	8.28981e-143	0
pm_c1615	pathogenesis-related transcriptional activator pti6	3.24214e-101	5	-
pm_c1616	seed maturation protein	6.13844e-144	2	-
pm_dn_rep_c1617	rrna intron-encoded homing endonuclease	1.52475e-51	0
pm_c1618	outer mitochondrial membrane protein porin	1.64042e-166	5	-
pm_c1619	magnesium-chelatase subunit chloroplastic-like	0	9	EC:6.6.1.1
pm_c1620	anthranilate synthase component i-1	0	5	EC:4.1.3.27
pm_c1621	ubiquitin-conjugating enzyme spm2	6.044e-90	0
pm_rep_c1622	cell wall-associated hydrolase	9.06696e-73	2	-
pm_c1623	PREDICTED: alpha-galactosidase-like	0	14	EC:3.2.1.22; EC:3.2.1
pm_c1624	26s protease regulatory subunit 6b homolog	0	22	-
pm_c1625	tpa: oxidoreductase	0	6	-
pm_dn_rep_c1626	hypothetical protein OXYTRI_14248	1.59187e-34	0
pm_c1627	phosphatidylinositol 3- and 4-kinase family protein	0	4	-
pm_rep_c1628	lecithin-cholesterol acyltransferase-like 4-like isoform x1	0	7	EC:3.1.1; EC:2.3.1
pm_c1629	aldehyde dehydrogenase family 7 member a1	0	9	EC:1.2.1.31
pm_c1630	elongation factor 1-gamma 3	0	2	-
pm_rep_c1631	peroxidase 2-like	0	4	EC:1.11.1.7
pm_rep_c1632	unknow protein	7.54114e-80	0
pm_c1633	ru large subunit-binding protein subunit chloroplastic-like	0	4	-
pm_c1634	nucleolar gtp-binding protein 2	0	5	EC:3.6.1; EC:3.6.1.15
pm_dn_rep_c1635	cell wall-associated partial	1.09994e-51	3	-
pm_c1636	acetate-- ligase chloroplastic glyoxysomal-like	0	4	EC:6.2.1.1
pm_c1637	delta -sterol reductase-like	0	3	EC:1.1.1.158
pm_c1638	probable -trehalose-phosphate synthase	0	4	-
pm_c1639	transcriptional regulator atrx homolog isoform x1	0	1	-
pm_rep_c1640	hypothetical protein MELLADRAFT_92514	1.27088e-26	0
pm_c1641	ketol-acid chloroplastic-like	0	5	EC:1.1.1.86
pm_dn_rep_c1642	senescence-associated protein	9.61023e-74	0
pm_c1643	structural polyprotein	0	2	-
pm_c1644	squalene synthase	0	4	EC:2.5.1; EC:2.5.1.29; EC:2.5.1.21
pm_rep_c1645	phenylalanine tyrosine ammonia-lyase-like	0	6	EC:4.3.1.24; EC:4.3.1.25
pm_c1646	tpa: o-glycosyl hydrolase family 17 partial	0	1	-
pm_dn_rep_c1647	cat eye syndrome critical region protein 5	2.55379e-64	3	-
pm_c1648	pathogenesis-related protein 10	6.23058e-91	2	-
pm_rep_c1649	senescence-associated partial	4.84065e-108	0
pm_c1650	tryptophan synthase alpha chain-like	6.18316e-147	3	EC:4.2.1.20
pm_c1651	sister chromatid cohesion protein pds5 homolog b-like	0	6	-
pm_rep_c1652	photosystem i reaction center subunit chloroplast expressed	1.6492e-118	9	-
pm_rep_c1653	unknow protein	3.92163e-46	0
pm_c1654	bidirectional sugar transporter sweet1a-like	4.68926e-148	5	-
pm_dn_rep_c1655	hypothetical protein TSTA_040370	3.43223e-29	0
pm_rep_c1656	adp-ribosylation factor	7.58035e-128	4	-
pm_c1657	roothairless 3	0	4	-
pm_c1658	ribosomal protein l2	1.54471e-87	7	-
pm_rep_c1659	chalcone synthase 1-like	0	2	-
pm_c1660	probable histone -like	9.08008e-45	4	-
pm_c1661	cbl-interacting protein kinase 2-like isoform x1	0	4	EC:2.7.11
pm_c1662	PREDICTED: uncharacterized protein LOC101779541	0	0
pm_rep_c1663	rrna intron-encoded homing endonuclease	8.67802e-46	0
pm_c1664	zinc finger a20 and an1 domains-containing protein	1.88507e-102	2	-
pm_c1665	plastidic atp adp-transporter-like	0	5	-
pm_rep_c1666	chlorophyll a-b binding protein 1	1.01278e-176	7	-
pm_rep_c1667	60s ribosomal protein l11-like	2.42371e-114	4	-
pm_rep_c1668	s-adenosylmethionine decarboxylase proenzyme	5.26324e-41	4	EC:4.1.1.50
pm_c1669	atpase subunit 8	2.50684e-92	10	-
pm_c1670	low quality protein: probable ubiquitin-conjugating enzyme e2 24-like	0	6	-
pm_rep_c1671	hypothetical protein TTRE_0000982701, partial	3.69733e-35	0
pm_c1672	rna polymerase beta subunit	0	5	EC:2.7.7.6
pm_rep_c1673	brassinosteroid insensitive 1-associated receptor kinase 1 precursor	5.57772e-128	3	-
pm_c1674	proliferation-associated protein 2g4	0	10	EC:3.4.11
pm_c1675	PREDICTED: uncharacterized protein LOC101766022	2.07932e-159	3	-
pm_rep_c1676	histone h1-like	2.2019e-31	4	-
pm_c1677	tpa: ring zinc finger domain superfamily protein	0	1	-
pm_rep_c1678	calnexin precursor	3.02315e-113	6	-
pm_c1679	26s protease regulatory subunit 7-like	0	7	-
pm_c1680	filamentation temperature-sensitive h 2b	0	5	EC:3.4.24
pm_c1681	cbl-interacting protein kinase 23-like	0	18	EC:2.7.11
pm_rep_c1682	chlorophyll a-b binding protein 1b- chloroplastic-like	2.87866e-71	11	-
pm_rep_c1683	cationic peroxidase spc4-like	0	4	EC:1.11.1.7
pm_c1684	utp--glucose-1-phosphate uridylyltransferase-like	0	2	EC:2.7.7.64; EC:2.7.7.9
pm_rep_c1685	60s acidic ribosomal protein p0	0	2	-
pm_c1686	cbl-interacting protein kinase 1-like	0	4	EC:2.7.10; EC:2.7.11
pm_c1687	copper-transporting atpase ran1-like	0	8	EC:3.6.1; EC:3.6.1.3; EC:3.6.1.15
pm_rep_c1688	protein translation factor sui1	1.05647e-64	2	-
pm_dn_rep_c1689	hypothetical protein MTR_5g051130	3.75036e-118	0
pm_dn_rep_c1690	heat shock protein	2.6767e-65	0
pm_rep_c1691	lactoylglutathione lyase-like isoform x1	0	3	EC:4.4.1.5
pm_rep_c1692	hypothetical protein OXYTRI_13058	1.56423e-64	0
pm_c1693	cationic amino acid transporter vacuolar-like	0	5	-
pm_c1694	ribulose-phosphate 3- chloroplastic-like	8.32757e-173	13	EC:5.1.3.1
pm_rep_c1695	hypothetical protein	3.88412e-89	0
pm_rep_c1696	hypothetical protein MTR_0002s0270	8.33649e-49	0
pm_rep_c1697	cell wall-associated partial	3.58664e-61	5	EC:4.1.1.39
pm_c1698	plasma membrane atpase 1-like	0	9	EC:3.6.1; EC:3.6.1.3; EC:3.6.3.6; EC:3.6.1.15
pm_c1699	v-type proton atpase subunit e-like	2.84842e-141	5	EC:3.6.1; EC:3.6.1.3; EC:3.6.1.15
pm_c1700	clp protease proteolytic subunit	2.12668e-116	15	EC:3.4.21
pm_dn_rep_c1701	hypothetical protein	9.09754e-48	0
pm_c1702	receptor-like protein kinase feronia-like	0	3	EC:2.7.11
pm_c1703	glutamate dehydrogenase	0	3	EC:1.4.1.3
pm_c1704	pyrrolidone carboxyl peptidase-like protein	4.25742e-152	3	EC:3.4.19
pm_c1705	phagocytic receptor 1b-like	0	1	-
pm_rep_c1706	60s acidic ribosomal protein p0	1.02985e-178	2	-
pm_dn_rep_c1707	unknow protein	3.34199e-90	0
pm_c1708	ferredoxin-dependent glutamate chloroplastic-like	0	6	EC:1.4; EC:1.4.7.1
pm_rep_c1709	hypothetical protein, partial	1.33145e-50	0
pm_rep_c1710	cell wall-associated partial	1.03934e-64	4	EC:4.1.1.39
pm_dn_rep_c1711	hypothetical protein PHYSODRAFT_291676	7.97316e-22	0
pm_c1712	cytochrome p450 superfamily protein	0	4	EC:1.14.13; EC:1.14.13.11
pm_rep_c1713	zinc finger a20 and an1 domain-containing stress-associated protein 1-like	4.91645e-50	2	-
pm_c1714	signal recognition particle receptor	0	9	EC:1.14.11; EC:3.6.1; EC:3.6.1.15
pm_dn_rep_c1715	cytochrome p450 liketbp	8.3725e-43	0
pm_rep_c1716	40s ribosomal protein s9	3.14009e-114	4	-
pm_c1717	v-type proton atpase subunit b 1-like	0	7	-
pm_c1718	hypothetical protein SORBIDRAFT_08g018350	1.166e-79	0
pm_dn_rep_c1719	conserved hypothetical protein	1.16144e-66	0
pm_rep_c1720	luminal-binding protein	1.07821e-180	2	-
pm_c1721	isovaleryl- mitochondrial-like isoform x1	0	7	EC:1.3.99.10; EC:1.3.99.3
pm_dn_rep_c1722	BnaCnng13060D	5.6848e-54	0
pm_rep_c1723	adp-ribosylation factor-like isoform x1	2.85412e-131	9	-
pm_c1724	PREDICTED: uncharacterized protein LOC101767955 isoform X2	0	0
pm_rep_c1725	ubiquitin conjugating enzyme	6.03062e-103	14	-
pm_rep_c1726	eukaryotic translation initiation factor 5a-1 2-like	8.05265e-109	5	-
pm_dn_rep_c1727	hypothetical protein MTR_5g051180	2.65993e-98	0
pm_c1728	3-ketoacyl- synthase 5-like	0	6	-
pm_c1729	cylicin-2-like isoform x2	8.27376e-31	0
pm_rep_c1730	atp synthase delta chain	3.41048e-84	17	EC:3.6.1; EC:3.6.1.3; EC:3.6.1.15
pm_c1731	transmembrane 9 superfamily member 4-like	0	1	-
pm_c1732	glutathione transferase gst 23-like	1.82077e-148	3	EC:2.5.1.18
pm_c1733	abc transporter f family member 1-like	0	3	EC:3.6.1; EC:3.6.1.3; EC:3.6.1.15
pm_rep_c1734	heat shock protein 70	7.32186e-108	1	-
pm_c1735	clathrin heavy chain 1-like	0	6	-
pm_c1736	vacuolar protein sorting-associated protein 32 homolog 1-like	5.00646e-77	4	-
pm_rep_c1737	unknow protein	1.39074e-77	0
pm_c1738	threonine endopeptidase	4.05183e-74	0
pm_c1739	3 -n-debenzoyl-2 -deoxytaxol n-benzoyltransferase-like	0	2	-
pm_rep_c1740	unknow protein	1.38732e-87	0
pm_rep_c1741	low quality protein: polyubiquitin 11- partial	1.15846e-134	1	-
pm_c1742	probable galactinol--sucrose galactosyltransferase 2-like isoform x2	0	2	-
pm_dn_rep_c1743	hypothetical protein OXYTRI_13058	2.71601e-49	0
pm_c1744	probable alpha-glucosidase os06g0675700-like	0	9	EC:3.2.1.20; EC:3.2.1
pm_rep_c1745	heat shock protein 90	0	8	-
pm_c1746	sigma factor sigb regulation protein rsbq	3.33794e-155	10	-
pm_c1747	ribulose bisphosphate carboxylase oxygenase activase chloroplastic	0	2	-
pm_dn_rep_c1748	rrna intron-encoded homing endonuclease	4.48537e-46	0
pm_dn_rep_c1749	rrna intron-encoded homing endonuclease	7.0441e-29	0
pm_c1751	somatic embryogenesis receptor kinase 1-like	0	4	EC:2.7.11
pm_c1752	gamyb-binding protein	0	0
pm_rep_c1753	cell wall-associated partial	8.41047e-92	0
pm_dn_rep_c1754	cral trio domain sec14p-like phosphatidylinositol transfer family protein	0	3	-
pm_dn_c1755	fatty acid desaturase	0	3	EC:1.14.19
pm_rep_c1756	hypothetical protein	1.07768e-31	0
pm_c1757	nadh-ubiquinone oxidoreductase subunit	0	16	EC:1.6.99.5; EC:1.6.99.3; EC:1.6.5.3
pm_c1758	cystathionine gamma-synthase	3.81902e-140	3	-
pm_rep_c1759	nac domain-containing protein 78-like	0	4	-
pm_dn_rep_c1760	senescence-associated protein	2.12533e-79	0
pm_rep_c1761	putative uncharacterized protein	1.7226e-48	0
pm_rep_c1762	probable wrky transcription factor 17-like	1.76757e-129	4	-
pm_rep_c1763	nadh-plastoquinone oxidoreductase subunit 4	0	7	EC:1.6.99.5; EC:1.6.99.3; EC:1.6.5.3
pm_rep_c1764	hypothetical protein OXYTRI_14248	4.08562e-42	0
pm_c1765	cytochrome b-c1 complex subunit mitochondrial-like	2.9706e-160	8	EC:1.10.2; EC:1.10.2.2
pm_dn_rep_c1766	cell wall-associated partial	1.19872e-76	3	-
pm_rep_c1767	senescence-associated protein	1.84945e-51	0
pm_c1768	carbonic anhydrase isoform x1	0	4	EC:4.2.1.1
pm_rep_c1769	metallothionein-like protein 1a-like	1.63085e-21	1	-
pm_c1770	acetyl partial	0	6	EC:6.4.1; EC:6.4.1.2; EC:6.3.4.14
pm_c1771	chaperone protein chloroplastic-like	0	4	-
pm_c1772	selenium-binding protein 1-like isoform x1	0	1	-
pm_dn_rep_c1773	hypothetical protein MTR_5g051110	2.0791e-101	0
pm_dn_rep_c1774	rrna intron-encoded homing endonuclease	4.22584e-79	0
pm_dn_rep_c1775	PREDICTED: uncharacterized protein LOC101218508, partial	4.09645e-55	0
pm_rep_c1776	hypothetical protein SORBIDRAFT_0070s002020	2.27518e-57	0
pm_c1777	glutathione reductase	0	9	EC:1.8.1.7
pm_c1778	cbs domain protein	6.53132e-141	0
pm_c1779	calmodulin	8.22162e-100	1	-
pm_c1780	hypersensitive induced reaction3 isoform x1	0	5	-
pm_c1781	6-phosphogluconate decarboxylating 1-like	0	4	EC:1.1.1.44
pm_rep_c1782	metallocarboxypeptidase inhibitor	2.00161e-64	3	-
pm_rep_c1783	membrane protein	1.65006e-64	0
pm_c1784	probable wrky transcription factor 40-like	1.31151e-153	3
pm_c1785	atp-citrate synthase beta chain protein 1-like	0	8	EC:6.2.1.5; EC:2.3.3.8; EC:6.2.1
pm_c1786	calcium-transporting atpase plasma membrane-type-like	0	9	EC:3.6.1; EC:3.6.1.3; EC:3.6.3.8; EC:3.6.1.15
pm_c1787	uridylate kinase	1.18074e-135	6	EC:2.7.4; EC:2.7.4.14
pm_dn_rep_c1789	atp synthase subunit beta	2.0911e-79	0
pm_c1790	senescence-associated protein	5.27861e-171	1	-
pm_c1791	PREDICTED: uncharacterized protein LOC101765043 isoform X2	0	1	-
pm_c1792	abc transporter f family member 5-like	0	3	EC:3.6.1; EC:3.6.1.3; EC:3.6.1.15
pm_c1793	heat shock 70 kda protein 1	0	5	-
pm_c1794	receptor protein kinase clavata1 precursor	0	3	-
pm_c1795	membrane protein	5.3404e-148	3	EC:3.4.21
pm_rep_c1796	PREDICTED: ubiquilin-like	0	0
pm_c1797	alanine-glyoxylate aminotransferase mitochondrial expressed	0	7	-
pm_rep_c1798	nadh-plastoquinone oxidoreductase subunit 1	1.20567e-88	9	EC:1.6.99.5; EC:1.6.99.3
pm_c1799	copper amine oxidase 1-like	0	4	EC:1.4.3.21
pm_c1800	f-box protein fbl2	0	0
pm_rep_c1801	translation elongation factor tu family protein	3.50518e-108	5	EC:3.6.1; EC:3.6.1.15
pm_c1802	stress protein ddr48-like	5.69925e-50	2
pm_c1803	serine mitochondrial-like	0	20	EC:2.1.2.1
pm_dn_rep_c1804	Mitochondrial protein, putative	9.8967e-88	1	-
pm_c1805	protein transport protein sec23-like	0	6	-
pm_dn_rep_c1806	hypothetical protein MTR_0021s0160	6.48807e-101	1	-
pm_c1807	gdsl esterase lipase at5g45910-like isoform x2	0	2	-
pm_c1808	iqd1 isoform 1 isoform x1	0	0
pm_c1809	heat-shock protein 101	0	2	-
pm_c1810	PREDICTED: uncharacterized protein LOC101765505	6.12502e-134	0
pm_c1811	nadh dehydrogenase	0	8	-
pm_c1812	jiph_atrca ame: full=jasmonate-induced protein homolog	6.03508e-11	0
pm_c1813	phosphoserine aminotransferase	0	5	EC:2.6.1.52
pm_c1814	PREDICTED: uncharacterized protein LOC101765252	5.23621e-93	1	-
pm_c1815	mdr-like abc transporter	0	7	EC:3.6.1; EC:3.6.1.3; EC:3.6.1.15
pm_c1816	ketol-acid chloroplastic-like	0	5	EC:1.1.1.86
pm_rep_c1817	cytochrome b6	6.20026e-148	8	-
pm_dn_rep_c1818	Mitochondrial protein, putative	3.19149e-64	0
pm_rep_c1819	hypothetical protein	3.69924e-50	0
pm_dn_c1820	eukaryotic translation initiation factor 3 subunit c-like isoform x1	0	5	-
pm_c1821	subtilisin-like protease-like	0	3	EC:3.4.21
pm_c1822	60s ribosomal protein l4	0	3	-
pm_dn_rep_c1823	senescence-associated protein	1.74016e-78	0
pm_dn_rep_c1824	hypothetical protein MTR_0021s0160	8.61695e-103	1	-
pm_rep_c1825	hypothetical protein SORBIDRAFT_1138s002030	5.98729e-57	0
pm_rep_c1826	histone -like	3.67649e-89	4	-
pm_dn_rep_c1827	cell wall-associated partial	2.91238e-61	4	EC:4.1.1.39
pm_dn_rep_c1828	cell wall-associated partial	2.23345e-42	3	-
pm_c1829	clathrin assembly protein at5g57200-like	4.2244e-68	5	-
pm_dn_rep_c1830	hypothetical protein	1.22268e-61	0
pm_dn_rep_c1831	unknow protein	6.18758e-103	0
pm_rep_c1832	chlorophyll a-b binding protein chloroplastic-like	4.96991e-167	7	-
pm_rep_c1833	hydrophobic protein lti6b	4.61312e-26	1	-
pm_c1834	40s ribosomal protein s3-3-like	8.90006e-161	4	-
pm_dn_rep_c1836	cell wall-associated partial	2.42205e-41	1	-
pm_c1837	oxysterol-binding protein 3b-like isoform x2	0	0
pm_c1838	nucleic acid binding protein	0	1	-
pm_rep_c1839	tpa: remorin isoform 1	1.02075e-45	0
pm_rep_c1840	nac domain transcription factor superfamily protein	0	4	-
pm_c1841	PREDICTED: uncharacterized protein LOC101757833 isoform X5	3.63817e-164	1	-
pm_c1842	dihydrolipoyl mitochondrial-like	0	5	EC:1.8.1.4
pm_c1843	annexin p35	0	2	-
pm_dn_rep_c1844	rrna intron-encoded homing endonuclease	6.00742e-44	0
pm_rep_c1845	t02955probable cytochrome p450 monooxygenase - maize	1.77743e-83	1	-
pm_rep_c1846	UNKNOWN	3.06666e-42	0
pm_dn_rep_c1847	hypothetical protein SORBIDRAFT_05g016477	9.24833e-74	0
pm_dn_rep_c1848	hypothetical protein OXYTRI_13059	1.28674e-32	0
pm_dn_rep_c1849	cell wall-associated partial	5.99368e-67	1	-
pm_c1850	glutamyl-trna reductase-like protein isoform 1	0	5	EC:1.2.1.70
pm_rep_c1851	drepp4 protein	1.51034e-64	2	-
pm_rep_c1852	rrna intron-encoded homing endonuclease	2.05178e-31	0
pm_c1853	e3 ubiquitin-protein ligase rglg2-like isoform x1	0	1	-
pm_dn_c1854	fiber protein fb2	6.13917e-128	0
pm_dn_rep_c1855	rrna intron-encoded homing endonuclease	6.97486e-79	0
pm_dn_rep_c1856	hypothetical protein OXYTRI_14248	6.06728e-42	0
pm_rep_c1857	stress responsive protein	3.43907e-113	0
pm_rep_c1858	cell wall-associated hydrolase	7.36365e-46	0
pm_dn_rep_c1859	unknow protein	5.4227e-77	0
pm_dn_rep_c1860	cell wall-associated partial	1.0105e-42	3	-
pm_rep_c1861	cell wall-associated partial	5.61291e-83	4	EC:4.1.1.39
pm_dn_rep_c1862	hypothetical protein MTR_0021s0160	1.29613e-101	1	-
pm_c1863	u1 snrnp	9.38833e-103	6	-
pm_dn_rep_c1864	cell wall-associated partial	7.1345e-59	2	-
pm_rep_c1865	senescence-associated protein	8.30192e-53	0
pm_c1866	26s protease regulatory subunit 6a homolog	0	5	-
pm_dn_rep_c1867	hypothetical protein MELLADRAFT_90079	7.00681e-28	0
pm_dn_rep_c1868	cell wall-associated partial	1.29139e-100	1	-
pm_c1869	ubiquitin fusion degradation protein 1 homolog	1.71888e-179	3	-
pm_c1870	l-3-cyanoalanine synthase mitochondrial-like	0	22	EC:2.5.1.47
pm_c1871	photosystem i reaction center subunit psak	2.51665e-49	9	-
pm_c1872	transcription factor ap2	3.12492e-147	5	-
pm_dn_rep_c1873	hypothetical protein MELLADRAFT_90079	1.14435e-28	0
pm_c1874	udp-galactose transporter 2-like	0	1	-
pm_c1875	cytochrome b5 reductase	0	2	EC:1.6.2.2
pm_dn_rep_c1876	UNKNOWN	4.77497e-21	0
pm_rep_c1877	senescence-associated protein, putative	7.297e-108	0
pm_c1878	fasciclin-like arabinogalactan-protein	0	1	-
pm_rep_c1879	cyclotide vitri-a-like	2.39995e-07	0
pm_c1881	PREDICTED: uncharacterized protein LOC101777322 isoform X1	0	0
pm_c1882	auxin response factor 4-like isoform x1	0	7	-
pm_rep_c1883	phosphoenolpyruvate carboxykinase	1.53465e-161	7	EC:4.1.1; EC:4.1.1.49
pm_rep_c1884	hypothetical protein SORBIDRAFT_1610s002010	2.68192e-14	0
pm_rep_c1885	rrna intron-encoded homing endonuclease	5.35646e-29	0
pm_c1886	cold induced	6.34639e-91	1	-
pm_rep_c1887	v-type proton atpase 16 kda proteolipid subunit-like isoform x2	2.26421e-71	4	-
pm_rep_c1888	senescence-associated protein	2.08237e-42	0
pm_rep_c1889	calnexin homolog	3.04941e-90	6	-
pm_dn_rep_c1890	rrna intron-encoded homing endonuclease	9.27433e-45	0
pm_c1891	mar-binding expressed	9.12278e-92	0
pm_c1892	importin subunit alpha-1a	0	4	-
pm_rep_c1893	cell wall-associated partial	9.22084e-70	4	EC:4.1.1.39
pm_c1894	ribosomal protein s3	0	8	EC:1.6.99.5; EC:1.6.99.3; EC:1.6.5.3
pm_dn_rep_c1895	hypothetical protein OXYTRI_14248	3.23621e-57	0
pm_rep_c1896	ribosomal protein s8e family protein	1.40369e-116	5	-
pm_c1897	calcyclin-binding protein	2.21919e-94	0
pm_rep_c1898	glyceraldehyde-3-phosphate dehydrogenase	1.38129e-162	7	EC:1.2.1.13
pm_dn_rep_c1899	cell wall-associated partial	4.45445e-72	4	EC:4.1.1.39
pm_dn_rep_c1900	hypothetical protein	3.80511e-41	1	-
pm_rep_c1901	cellulose synthase-like family protein	0	5	EC:2.4.1.12; EC:2.4.1
pm_c1902	protein gigantea	0	11	-
pm_dn_rep_c1903	hypothetical protein MTR_132s0010, partial	1.89144e-48	0
pm_rep_c1904	hypothetical protein	8.24725e-92	0
pm_rep_c1905	cell wall-associated partial	7.00241e-69	4	EC:4.1.1.39
pm_c1906	photosystem i reaction center subunit v	1.26865e-80	12	-
pm_c1907	nadh dehydrogenase subunit 5	6.234e-91	5	EC:1.6.99.5; EC:1.6.99.3; EC:1.6.5.3
pm_c1908	ubiquitin-conjugating enzyme e2 7-like	3.68821e-94	2	-
pm_dn_rep_c1909	rrna intron-encoded homing endonuclease	4.29789e-49	0
pm_dn_rep_c1910	atp synthase subunit beta	8.14069e-87	0
pm_c1911	intracellular protein transport protein uso1-like	0	0
pm_c1912	microtubule-associated protein futsch-like isoform x2	0	0
pm_rep_c1913	senescence-associated protein, putative	1.32188e-90	0
pm_dn_rep_c1914	hypothetical protein MELLADRAFT_90079	8.93228e-29	0
pm_c1915	probable inositol oxygenase-like	0	7	EC:1.13.99.1
pm_c1916	stem-specific protein tsjt1-like	3.56318e-128	0
pm_c1917	hypothetical protein PPTG_06546	6.91579e-10	1	-
pm_c1918	myb-like transcription factor divaricata	2.4504e-172	3	-
pm_c1919	cysteine-type peptidase	0	7	-
pm_dn_rep_c1920	cell wall-associated partial	1.0393e-68	3	EC:4.1.1.39
pm_c1921	scrk1_maize ame: full=fructokinase-1 ame: full= 1	0	5	EC:2.7.1.15; EC:2.7.1.4; EC:2.7.1.1
pm_rep_c1922	carbonic anhydrase	9.07262e-116	4	EC:4.2.1.1
pm_c1923	fructose- - cytosolic-like	0	6	EC:3.1; EC:3.1.3.23; EC:3.1.3.11; EC:3.1.3.41
pm_rep_c1924	hypothetical protein SORBIDRAFT_05g016477	4.24606e-65	0
pm_rep_c1925	hypothetical protein PFTANZ_01288	2.74048e-23	0
pm_dn_rep_c1926	hypothetical protein SORBIDRAFT_0070s002020	8.73325e-55	0
pm_c1927	paired amphipathic helix protein sin3-like 4-like	0	2	-
pm_rep_c1928	pathogenesis-related protein 4	3.62256e-76	3	-
pm_rep_c1929	unknow protein	5.56702e-61	0
pm_rep_c1930	ubiqutin ligase-like protein	3.15329e-128	5	-
pm_dn_rep_c1931	cell wall-associated hydrolase	3.98525e-57	2	-
pm_dn_rep_c1932	senescence-associated protein	2.39938e-71	0
pm_c1933	callose synthase 3-like	0	5	EC:2.4.1.34; EC:2.4.1
pm_rep_c1934	hypothetical protein MTR_5g050970	4.06905e-81	0
pm_c1935	protein iq-domain 1-like isoform x1	0	3	-
pm_dn_rep_c1936	cell wall-associated partial	7.89682e-74	3	EC:4.1.1.39
pm_rep_c1937	allene oxide synthase chloroplastic-like	0	25	-
pm_c1938	prli-interacting factor k	0	4	-
pm_dn_rep_c1939	hypothetical protein MTR_5g051030	1.27591e-53	0
pm_rep_c1940	cell wall-associated partial	5.4046e-69	3	EC:4.1.1.39
pm_dn_rep_c1941	hypothetical protein MTR_5g050970	7.7898e-83	0
pm_rep_c1942	cell wall-associated partial	1.15183e-70	1	-
pm_dn_rep_c1943	hypothetical protein OXYTRI_13059	2.23388e-32	0
pm_rep_c1944	senescence-associated partial	1.6469e-89	0
pm_c1945	malate dehydrogenase2	0	5	EC:1.1.1.37
pm_dn_rep_c1946	hypothetical protein MTR_5g051000	5.32227e-50	0
pm_c1947	atp-dependent helicase brm-like isoform x2	0	13	-
pm_c1948	phytoene synthase	0	2	-
pm_c1949	pollen-specific protein sf3	5.06047e-139	4	-
pm_dn_rep_c1950	hypothetical protein OXYTRI_13058	7.69219e-59	0
pm_rep_c1951	hypothetical protein MTR_5g051030	2.0641e-64	0
pm_c1952	40s ribosomal protein s3a-like	3.11865e-164	4	-
pm_c1953	glucan endo- -beta-glucosidase precursor	4.12894e-108	2	-
pm_rep_c1954	unknow protein	3.52882e-77	0
pm_rep_c1955	glyceraldehyde-3-phosphate dehydrogenase chloroplastic-like	0	8	EC:1.2.1.12
pm_rep_c1956	cell wall-associated partial	1.27334e-55	3	EC:4.1.1.39
pm_rep_c1957	UNKNOWN	1.63438e-40	0
pm_c1958	2-oxoglutarate mitochondrial-like	0	3	EC:1.2.4.2
pm_dn_rep_c1959	senescence-associated protein	9.82532e-50	0
pm_c1960	vacuolar proton atpase a3-like	0	5	-
pm_c1962	clathrin heavy chain 1-like	0	6	-
pm_dn_rep_c1963	hypothetical protein MTR_8g040260	2.03868e-55	0
pm_c1964	PREDICTED: uncharacterized protein LOC101779551	2.59771e-98	2	-
pm_rep_c1965	thn2_wheat ame: full=alpha-2-purothionin contains: ame: full=alpha-2-purothionin contains: ame: full=acidic protein flags: precursor	5.25643e-34	2
pm_rep_c1966	t02955probable cytochrome p450 monooxygenase - maize	1.79593e-57	2	-
pm_rep_c1967	methionine adenosyltransferase	6.79205e-136	7	EC:2.5.1.6
pm_c1968	calcium calmodulin-dependent serine threonine-protein kinase 1-like	0	4	-
pm_c1969	probable adp-ribosylation factor gtpase-activating protein agd11-like	1.35888e-108	0
pm_c1970	tpa: o-glycosyl hydrolase family 17 protein	0	2	-
pm_rep_c1971	unknow protein	6.6971e-78	0
pm_c1972	tpa: beta amylase5	0	4	EC:3.2.1.2; EC:3.2.1
pm_dn_rep_c1973	rrna intron-encoded homing endonuclease	3.20532e-60	0
pm_dn_rep_c1974	t02955probable cytochrome p450 monooxygenase - maize	1.12948e-64	0
pm_c1975	calcium-binding protein	3.93853e-96	10	-
pm_dn_rep_c1976	hypothetical protein MTR_5g051150	3.12066e-79	0
pm_rep_c1977	t02955probable cytochrome p450 monooxygenase - maize	7.96798e-58	2	-
pm_c1978	uncharacterized wd repeat-containing isoform x1	2.03681e-14	0
pm_c1979	probable succinyl- ligase	0	6	EC:6.2.1.5; EC:2.3.3.8; EC:6.2.1
pm_c1980	tpa: dead-box atp-dependent rna helicase family protein	0	4	EC:3.6.1; EC:3.6.1.15
pm_dn_rep_c1981	rrna intron-encoded homing endonuclease	2.93789e-33	0
pm_c1982	protein tify 10a-like	2.27773e-88	0
pm_c1983	polyol transporter 5-like	0	4	-
pm_rep_c1984	BnaC09g29270D	1.72195e-76	0
pm_dn_rep_c1985	t02955probable cytochrome p450 monooxygenase - maize	4.71604e-56	1	-
pm_c1986	protein topless-like isoform x1	0	2	-
pm_rep_c1987	BnaCnng13060D	1.2631e-53	0
pm_c1988	nadh dehydrogenase subunit 6	7.90099e-132	4	EC:1.6.99.5; EC:1.6.99.3; EC:1.6.5.3
pm_rep_c1989	hypothetical protein	2.31701e-49	0
pm_c1990	protein aspartic protease in guard cell 2-like	5.00719e-130	4
pm_rep_c1991	cell wall-associated partial	2.1859e-54	3	EC:4.1.1.39
pm_c1992	tpa: metacaspase family protein	0	2	EC:3.4.22; EC:3.4
pm_c1993	serine threonine-protein kinase ht1-like	0	4	EC:2.7.11
pm_dn_rep_c1994	hypothetical protein SORBIDRAFT_0016s002240	4.46545e-23	0
pm_rep_c1995	predicted protein, partial	1.41744e-30	0
pm_rep_c1996	60s ribosomal protein l13-2	1.48012e-122	3	-
pm_dn_rep_c1997	hypothetical protein MTR_5g051110	6.07199e-75	0
pm_dn_rep_c1998	cell wall-associated partial	3.44702e-66	3	-
pm_c1999	plastidic glutamine synthetase	0	20	EC:6.3.1; EC:6.3.1.2
pm_rep_c2000	unknow protein	2.19246e-75	0
pm_rep_c2001	hypothetical protein, partial	1.63396e-40	0
pm_dn_rep_c2002	hypothetical protein SORBIDRAFT_05g016477	1.29482e-71	0
pm_c2003	pre-mrna-splicing factor prp45	0	8	-
pm_c2004	duf1664 domain family protein isoform 1	1.17433e-140	0
pm_rep_c2005	hypothetical protein SORBIDRAFT_0016s002240	2.58701e-65	0
pm_rep_c2006	phenylalanine tyrosine ammonia-lyase-like	2.5693e-128	6	EC:4.3.1.24; EC:4.3.1.25
pm_dn_rep_c2007	unknow protein	5.10897e-81	0
pm_dn_rep_c2008	cell wall-associated partial	2.47174e-34	3
pm_c2009	ras-related protein ric1	3.23677e-142	5	-
pm_c2010	leucine aminopeptidase chloroplastic-like isoform x2	0	4	EC:3.4.11
pm_c2011	probable protein phosphatase 2c 32-like	0	3	EC:3.1.3.16; EC:3.1; EC:3.1.3.41
pm_c2012	PREDICTED: uncharacterized protein LOC101769924	0	3	EC:2.4.1
pm_dn_rep_c2013	unknow protein	7.29383e-83	0
pm_rep_c2014	glyceraldehyde-3-phosphate dehydrogenase	4.65109e-136	7	EC:1.2.1.13
pm_c2015	peroxidase 2-like	3.42261e-163	7	EC:1.11.1.7
pm_rep_c2016	unknow protein	2.53167e-75	0
pm_rep_c2017	fructose-bisphosphate aldolase	9.02617e-111	6	EC:4.1.2.13
[truncated: 59,729 more rows]
